# Supplementary material for: Addressing cluster-constant covariates in mixed effects models via likelihood-based boosting techniques
Source: PLoS One. 2021 Jul 9;16(7):e0254178. doi: 10.1371/journal.pone.0254178 (PMC8270154; doi:10.1371/journal.pone.0254178)
Supplement: S1 File — (ZIP) [file pone.0254178.s001.zip]

Archive with 8 entries (8 files):
- 00_sources.R
- 01_simulation_study.R
- 02_pbc_example.R
- 03_simulation_study_time.R
- pbc.RData
- pbc.csv
- simulations_study.RData
- simulations_study_time.RData
