# Supplementary material for: Addressing cluster-constant covariates in mixed effects models via likelihood-based boosting techniques
Source: PLoS One. 2021 Jul 9;16(7):e0254178. doi: 10.1371/journal.pone.0254178 (PMC8270154; doi:10.1371/journal.pone.0254178)
Supplement: S1 File — (ZIP) [file pone.0254178.s001.zip › 00_sources.R]

library(MASS)
library(Matrix)
library(nlme)
library(lme4)
library(parallel)
library(mboost)
library(GMMBoost)
library(glmmLasso)
library(lmerTest)
library(xtable)

lbbLMM = function(y, X, r.eff = NULL, id, m.stop = 500, ny = .1, stop = 'bic', tau = NULL, ny.r = .1){
  ### function that fits the rth fixed effect
  r.fit = function(r){
    ### calculate fit for rth component
    eta.r = eta + cbind(1, X[,r]) %*% M.u[[r]] %*% res
    
    ### calculate information criteria for rth component
    ic.r = -2*sum(y*eta.r - 0.5*eta.r^2)
    df.r = ifelse(beta[r] == 0, 1, 0)
    if(stop == 'aic'){
      ic.r = ic.r + 2*(sum(1:q) + 2 + sum(beta!=0) + df.r)
    }
    if(stop == 'bic'){
      ic.r = ic.r + log(n)*(sum(1:q) + 2 + sum(beta!=0) + df.r)
    }
    
    ic.r
  }
  
  
  
  ### function that updates the covariance components cluster-wise
  i.EM = function(i){
    gamma.i = gamma[1:q + (i-1)*q]
    chol2inv(chol(Z2[[i]]/sigma2 + Qi)) + tcrossprod(gamma.i)
  }
  
  
  
  ### basic definitions
  id = as.numeric(as.factor(id))
  id.t = as.numeric(table(id))
  N = length(id)
  n = length(unique(id))
  if(is.null(r.eff)){Z = matrix(1, N, 1)}else{Z = cbind(1, X[,r.eff])}
  p = ncol(X)
  q = ncol(Z)
  
  
  
  ### transition matrices
  M.list = M.u = list()
  for(r in 1:p){
    M.u[[r]] = ny * chol2inv(chol(crossprod(cbind(1, X[,r])))) %*% t(cbind(1, X[,r]))
    # M.list[[r]] = cbind(1, X[,r]) %*% M.u[[r]]
  }
  
  
  
  ### detect cluster constant covariates and construct correction matrix
  first = rep(FALSE, N)
  for(i in 1:N){first[which.max(id==i)] = TRUE}
  
  ccc = rep(FALSE, p)
  for(r in 1:p){
    if(Reduce('+', lapply(split(X[,r], id), function(x) length(unique(x)))) == n){ccc[r] = TRUE}
  }
  Xcc = cbind(1, X[first, ccc])
  Xcor = list()
  Xcor[[1]] = Xcc%*%solve(crossprod(Xcc))%*%t(Xcc)
  
  if(q>1){
    for(s in 2:q){
      # x = matrix(rep(1, n), n, 1)
      # Xcor[[s]] = x%*%solve(crossprod(x))%*%t(x)
      Xcor[[s]] = Xcor[[1]]
    }
  }
  
  p1 = rep(seq(1, q*n, q), q) + rep(0:(q-1), each = n)
  p2 = rep(seq(1, q*n, n), n) + rep(0:(n-1), each = q)
  P1 = sparseMatrix(seq_along(p1), p1)
  P2 = sparseMatrix(seq_along(p2), p2)
  
  Xcor = bdiag(Xcor)
  Xcor = P2%*%(diag(n*q) - Xcor)%*%P1
  
  
  
  ### construct random effects design matrix
  Z1 = Z2 = list()
  for(i in 1:n){
    if(id.t[i] == 1){
      Z1[[i]] = matrix(Z[id==i,], 1, q)
    }else{
      Z1[[i]] = Z[id==i,]
    }
    Z2[[i]] = crossprod(Z1[[i]])
  }
  Z = bdiag(Z1)
  
  
  
  ### starting values
  beta = rep(0, p)
  H = QQ = list()
  if(is.null(tau)){
    if(q==1){
      offset = lme(y ~ 1, random = ~ 1 | id, control = lmeControl(opt = "optim", singular.ok = TRUE, returnObject = TRUE))
    }else{
      Z0 = X[,r.eff]
      offset = lme(y ~ 1, random = ~ Z0 | id, control = lmeControl(opt = "optim", singular.ok = TRUE, returnObject = TRUE))
    }
    int = offset$coefficients$fixed[1]
    sigma2  = offset$sigma^2
    gamma = Xcor%*%as.vector(t(offset$coefficients$random$id))
    Q = as.matrix(getVarCov(offset))
  }else{
    int = mean(y)
    sigma2 = var(y)
    gamma = rep(0, n*q)
    if(q==1){Q = tau}else{Q = diag(rep(tau, q))}
  }
  
  
  
  ### storing vectors and lists
  INT = BETA = GAMMA = SIGMA2 = IC = c()
  
  
  
  ##### start the actual boosting
  for(m in 1:m.stop){
    ### fixed effects
    eta = int + X%*%beta + Z%*%gamma
    res = y - eta
    
    ic = unlist(lapply(1:p, r.fit))
    
    best = which.min(ic)
    update = M.u[[best]]%*%res
    int = int + update[1]
    beta[best] = beta[best] + update[2]
    
    
    ### random effects
    eta = int + X%*%beta + Z%*%gamma
    
    Qb = kronecker(diag(n), solve(Q))
    update = ny.r * Xcor %*% chol2inv(chol(bdiag(Z2)/sigma2 + Qb)) %*% (t(Z)%*%(y - eta)/sigma2 - Qb%*%gamma)
    gamma = as.numeric(gamma + update)
    
    
    ### update variance-covariance-components via EM method
    eta = int + X%*%beta + Z%*%gamma
    
    Qi = solve(Q)
    Q = Reduce("+", lapply(1:n, i.EM))/n
    sigma2 = var(y - as.numeric(eta))
    
    if(stop == 'aic'){
      ic = -2*sum(dnorm(y, as.numeric(eta), sqrt(sigma2), log = TRUE)) + 2*(sum(1:q) + 2 + sum(beta!=0))
    }else{
      ic = -2*sum(dnorm(y, as.numeric(eta), sqrt(sigma2), log = TRUE)) + log(n)*(sum(1:q) + 2 + sum(beta!=0))
    }
    
    
    ### storage
    INT = c(INT, int)
    BETA = rbind(BETA, beta)
    GAMMA = rbind(GAMMA, gamma)
    SIGMA2 = c(SIGMA2, sigma2)
    QQ[[m]] = Q
    IC = c(IC, ic)
    
    print(paste0('Iteration ', m))
    
    
    ### check for early stopping
    if(m > 1){
      krit1 = abs(IC[m-1] - IC[m]) / abs(IC[m])
      krit2 = sqrt(sum((c(INT[m-1], BETA[m-1,], GAMMA[m-1,]) - c(int, beta, gamma))^2)) / sqrt(sum(c(int, beta, gamma)^2))
      
      if(min(c(krit1, krit2)) < 1e-8) break
    }
  }
  
  best = which.min(IC)
  int = INT[best]
  beta = BETA[best,]
  gamma = GAMMA[best,]
  sigma2 = SIGMA2[best]
  Q = QQ[[best]]
  
  structure(list('int' = int, 'beta' = beta, 'sigma2' = sigma2, 'gamma' = gamma, 'Q' = Q,
                 'INT' = INT, 'BETA' = BETA, 'SIGMA2' = SIGMA2, 'GAMMA' = GAMMA, 'QQ' = QQ,
                 'IC' = IC, 'ic' = IC[best], 'm.opt' = best))
}
