# Supplementary material for: Addressing cluster-constant covariates in mixed effects models via likelihood-based boosting techniques
Source: PLoS One. 2021 Jul 9;16(7):e0254178. doi: 10.1371/journal.pone.0254178 (PMC8270154; doi:10.1371/journal.pone.0254178)
Supplement: S1 File — (ZIP) [file pone.0254178.s001.zip › 01_simulation_study.R]

rm(list = ls())
source('00_sources.R')
set.seed(666)


### function that simulates each scenario for choice of P, tau and whether or not only random intercepts (r.int = T)
### or additional random slopes are specified, fits the model of the given type and returns desired estimates
sim.k = function(k, P, tau, r.int, type){
  seed = (r.int + 1)*floor(P*tau) + k
  set.seed(seed)
  
  #####
  n = 50
  id.t = rep(5, n)
  id = rep(1:n, id.t)
  N = length(id)
  
  int = 1
  beta = c(2, 4, 3, 5)
  
  base1 = rep(rnorm(n), id.t)
  base2 = rep(rnorm(n), id.t)
  var1 = rnorm(N)
  var2 = rnorm(N)
  X = cbind(base1, base2, var1, var2)
  
  if(r.int){
    Q = tau^2
    Xr = as.matrix(rep(1, N))
    Xr.mle = Xr
  }else{
    ndt = 0.6*tau^2
    q = c(tau^2, ndt, ndt, ndt, tau^2, ndt, ndt, ndt, tau^2)
    Q = matrix(q, 3, 3)
    Xr = cbind(1, X[, c(2,4)])
    Xr.mle = X[, c(2,4)]
  }
  
  Z = list()
  for(i in 1:n){
    Z[[i]] = Xr[id==i,]
  }
  Z = as.matrix(bdiag(Z))
  gamma = mvrnorm(n, rep(0, ncol(Xr)), Q)
  gamma = as.vector(t(gamma))
  gammaorg = gamma
  
  eta = int + X%*%beta + Z%*%gamma
  y = rnorm(N, eta, .4)
  
  for(i in 1:(P - length(beta))){
    X = cbind(X, rnorm(N))
  }
  #####
  
  ##### start the model computations
  if(type == 'mle'){
    t.mle = m.mle = NULL
    if(ncol(X)+1 <= N){
      if(r.int){
        t.mle = system.time({
          m.mle = lmer(y ~ X + (1 | id))
        })
      }else{
        t.mle = system.time({
          m.mle = lmer(y ~ X + (Xr.mle | id))
        })
      }
    }
    
    mod = list()
    mod$coef = fixef(m.mle)
    mod$gamma = as.numeric(t(ranef(m.mle)[[1]]))
    mod$sigma2 = sigma(m.mle)^2
    mod$Q = matrix(VarCorr(m.mle)[[1]], ncol(Xr), ncol(Xr))
    mod$time = t.mle[3]
    mod$go = gammaorg
    
    return(mod)
  }
  if(type == 'las'){
    daten = as.data.frame(cbind(y, X, id))
    daten$id = as.factor(daten$id)
    
    formel = 'y ~ base1 + base2 + var1 + var2'
    for(i in (5 + 1:(P-length(beta)))){
      formel = paste0(formel, ' + V', i)
    }
    
    if(r.int){
      t.las = system.time({
        LAMBDA = seq(500, 0, -5)
        ic = c()
        for(i in 1:length(LAMBDA)){
          ic = c(ic, tryCatch(glmmLasso(as.formula(formel), rnd = list(id = ~ 1), data = daten, lambda = LAMBDA[i])$bic, error = function(x) Inf))
        }
        best = which.min(ic)
        m.las = glmmLasso(as.formula(formel), rnd = list(id = ~ 1), data = daten, lambda = LAMBDA[best])
      })
    }else{
      t.las = system.time({
        LAMBDA = seq(500, 0, -5)
        ic = c()
        for(i in 1:length(LAMBDA)){
          ic = c(ic, tryCatch(glmmLasso(as.formula(formel), rnd = list(id = ~ 1 + base2 + var2), data = daten, lambda = LAMBDA[i])$bic, error = function(x) Inf))
        }
        best = which.min(ic)
        m.las = glmmLasso(as.formula(formel), rnd = list(id = ~ 1 + base2 + var2), data = daten, lambda = LAMBDA[best])
      })
    }
    
    mod = list()
    mod$coef = m.las$coefficients
    mod$gamma = as.numeric(m.las$ranef)
    mod$sigma2 = var(y - m.las$fitted.values)
    mod$Q = m.las$Q
    mod$time = t.las[3]
    mod$m.opt = LAMBDA[best]
    mod$go = gammaorg
    
    return(mod)
  }
  if(type == 'lbb'){
    daten = as.data.frame(cbind(y, X, id))
    daten$id = as.factor(daten$id)
    
    formel = 'y ~ base1 + base2 + var1 + var2'
    for(i in (5 + 1:(P-length(beta)))){
      formel = paste0(formel, ' + V', i)
    }
    
    if(r.int){
      t.lbb = system.time({
        m.lbb = bGLMM(as.formula(formel), rnd = list(id = ~ 1), data = daten, control = list(print.iter = FALSE, sel.method = 'bic'))
      })
    }else{
      t.lbb = system.time({
        m.lbb = bGLMM(as.formula(formel), rnd = list(id = ~ 1 + base2 + var2), data = daten, control = list(print.iter = FALSE, sel.method = 'bic'))
      })
    }
    
    mod = list()
    mod$coef = m.lbb$coefficients
    mod$gamma = m.lbb$ranef
    mod$sigma2 = var(y - m.lbb$fitted.values)
    mod$Q = m.lbb$Q
    mod$time = t.lbb[3]
    mod$m.opt = m.lbb$opt
    mod$go = gammaorg
    
    return(mod)
  }
  if(type == 'bst'){
    if(r.int){
      t.bst = system.time({
        m.bst = lbbLMM(y, X, NULL, id)
      })
    }else{
      t.bst = system.time({
        m.bst = lbbLMM(y, X, c(2,4), id)
      })
    }
    
    mod = list()
    mod$coef = c(m.bst$int, m.bst$beta)
    mod$gamma = m.bst$gamma
    mod$sigma2 = m.bst$sigma2
    mod$Q = m.bst$Q
    mod$time = t.bst[3]
    mod$m.opt = m.bst$m.opt
    mod$go = gammaorg
    
    return(mod)
  }
}

n.sim = 100

### define choices as described in the paper
P.vec = c(25, 50, 100, 250, 500)
tau.vec = c(.4, .8, 1.6)
r.vec = c(T, F)
type.vec = c('mle', 'las', 'lbb', 'bst')

### run every single scenario
### dont run this loop, it takes long (> 1 week)
for(P in P.vec){
  for(tau in tau.vec){
    for(r in r.vec){
      for(type in type.vec){
        if(tau == 0.4){tn = 'a'}
        if(tau == 0.8){tn = 'b'}
        if(tau == 1.6){tn = 'c'}
        if(r == T){rn = 1}
        if(r == F){rn = 2}
        if(type == 'mle'){mn = 'm'}
        if(type == 'las'){mn = 'l'}
        if(type == 'lbb'){mn = 'g'}
        if(type == 'bst'){mn = 'b'}
        
        ### parallel computing over 20 cores
        name = paste0('ERG', P, tn, rn, mn)
        assign(name, mclapply(1:n.sim, sim.k, P = P, tau = tau, r.int = r, type = type, mc.cores = 20))
        print(name)
        save.image('simulations_study.RData')
      }
    }
  }
}

###### STOP SIMULATION

###### START EVALUATION

load('simulations_study.RData')

### extract the results of each single run and compute the various MSEs and selection markers
for(P in P.vec){
  for(tau in tau.vec){
    for(rint in r.vec){
      for(type in type.vec){
        if(!(P == 500 & type == 'mle')){
          if(tau == 0.4){tn = 'a'}
          if(tau == 0.8){tn = 'b'}
          if(tau == 1.6){tn = 'c'}
          if(rint == T){rn = 1}
          if(rint == F){rn = 2}
          if(type == 'mle'){mn = 'm'}
          if(type == 'las'){mn = 'l'}
          if(type == 'lbb'){mn = 'g'}
          if(type == 'bst'){mn = 'b'}
          name = paste0('ERG', P, tn, rn, mn)
          
          if(exists(name)){
            ERG = get(name)
            
            beta = c(1, 2, 4, 3, 5, rep(0, P-4))
            if(!rint){
              ndt = 0.6*tau^2
              q = c(tau^2, ndt, ndt, ndt, tau^2, ndt, ndt, ndt, tau^2)
              Q = matrix(q, 3, 3)
            }else{
              Q = tau^2
            }
            
            bMSE = qMSE = FP = TP = FDR = M = gMSE = sMSE = t = c()
            
            for(i in 1:n.sim){
              t[i] = ERG[[i]]$time
              bMSE[i] = sum((ERG[[i]]$coef  - beta)^2)
              sMSE[i] = (sqrt(ERG[[i]]$sigma2) - .4)^2
              gMSE[i] = sum((as.numeric(ERG[[i]]$gamma)  - ERG[[i]]$go)^2)
              
              if(!rint){
                qMSE[i] = norm(ERG[[i]]$Q - Q, type = 'F')^2
              }else{
                qMSE[i] = (sqrt(ERG[[i]]$Q) - tau)^2
              }
              
              if(type == 'mle'){
                FP[i] = TP[i] = FDR[i] = 1
                M[i] = -1
              }else{
                FP[i] = sum(ERG[[i]]$coef[-(1:5)] != 0)/(P - 4)
                TP[i] = sum(ERG[[i]]$coef[2:5] != 0)/4
                FDR[i] = sum(ERG[[i]]$coef[-(1:5)] != 0)/sum(ERG[[i]]$coef[-1] != 0)
                M[i] = ERG[[i]]$m.opt
              }
            }
          }
          
          
          
          assign(paste0('bMSE', P, tn, rn, mn), round(median(bMSE), 3))
          assign(paste0('bMSEsd', P, tn, rn, mn), round(IQR(bMSE), 2))
          assign(paste0('qMSE', P, tn, rn, mn), round(median(qMSE), 3))
          assign(paste0('qMSEsd', P, tn, rn, mn), round(IQR(qMSE), 2))
          assign(paste0('gMSE', P, tn, rn, mn), round(median(gMSE), 3))
          if(mn == 'm'){
            assign(paste0('sMSE', P, tn, rn, mn), round(median(sMSE), 4))
          }else{
            assign(paste0('sMSE', P, tn, rn, mn), round(median(sMSE), 3))
          }
          assign(paste0('FP', P, tn, rn, mn), round(mean(FP), 2))
          assign(paste0('TP', P, tn, rn, mn), round(mean(TP), 2))
          assign(paste0('FDR', P, tn, rn, mn), round(mean(FDR), 2))
          assign(paste0('M', P, tn, rn, mn), mean(M))
          assign(paste0('T', P, tn, rn, mn), round(mean(t), 2))
        }
      }
    }
  }
}

### create the tables as shown in the simulations section
pretab = rep(c(0.4, 0.8, 1.6), each = 6)
pretab = cbind(pretab, rep(P.vec, 3))
myxtable = function(x, ...) xtable(apply(x, 2, as.character), ...)

### mses for r.int
tab = c()
rint = T
for(type in type.vec){
  bX = sdX = c()
  for(tau in tau.vec){
    for(P in P.vec){
      if(tau == 0.4){tn = 'a'}
      if(tau == 0.8){tn = 'b'}
      if(tau == 1.6){tn = 'c'}
      if(rint == T){rn = 1}
      if(rint == F){rn = 2}
      if(type == 'mle'){mn = 'm'}
      if(type == 'las'){mn = 'l'}
      if(type == 'lbb'){mn = 'g'}
      if(type == 'bst'){mn = 'b'}
      if(!((P == 500 | P == 250) & type == 'mle')){
        bX = c(bX, get(paste0('bMSE', P, tn, rn, mn)))
        sdX = c(sdX, get(paste0('bMSEsd', P, tn, rn, mn)))
      }else{
        bX = c(bX, NA)
        sdX = c(sdX, NA)
      }
    }
  }
  tab = cbind(tab, bX, sdX)
}

tab = unname(tab)

### final table
print(myxtable(cbind(pretab, tab)), include.rownames = FALSE)

### mses for r.slp
tab = c()
rint = F
for(type in type.vec){
  bX = sdX = c()
  for(tau in tau.vec){
    for(P in P.vec){
      if(tau == 0.4){tn = 'a'}
      if(tau == 0.8){tn = 'b'}
      if(tau == 1.6){tn = 'c'}
      if(rint == T){rn = 1}
      if(rint == F){rn = 2}
      if(type == 'mle'){mn = 'm'}
      if(type == 'las'){mn = 'l'}
      if(type == 'lbb'){mn = 'g'}
      if(type == 'bst'){mn = 'b'}
      if(!((P == 500 | P == 250) & type == 'mle')){
        bX = c(bX, get(paste0('bMSE', P, tn, rn, mn)))
        sdX = c(sdX, get(paste0('bMSEsd', P, tn, rn, mn)))
      }else{
        bX = c(bX, NA)
        sdX = c(sdX, NA)
      }
    }
  }
  tab = cbind(tab, bX, sdX)
}

tab = unname(tab)

### final table
print(myxtable(cbind(pretab, tab)), include.rownames = FALSE)


### qmses for r.int
tab = c()
rint = T
for(type in type.vec){
  bX = sdX = sX = c()
  for(tau in tau.vec){
    for(P in P.vec){
      if(tau == 0.4){tn = 'a'}
      if(tau == 0.8){tn = 'b'}
      if(tau == 1.6){tn = 'c'}
      if(rint == T){rn = 1}
      if(rint == F){rn = 2}
      if(type == 'mle'){mn = 'm'}
      if(type == 'las'){mn = 'l'}
      if(type == 'lbb'){mn = 'g'}
      if(type == 'bst'){mn = 'b'}
      if(!((P == 500 | P == 250) & type == 'mle')){
        bX = c(bX, get(paste0('qMSE', P, tn, rn, mn)))
        sdX = c(sdX, get(paste0('qMSEsd', P, tn, rn, mn)))
        sX = c(sX, get(paste0('sMSE', P, tn, rn, mn)))
      }else{
        bX = c(bX, NA)
        sX = c(sX, NA)
      }
    }
  }
  tab = cbind(tab, bX, sX)
}

tab = unname(tab)

### final table
print(myxtable(cbind(pretab, tab)), include.rownames = FALSE)


### qmses for r.slp
tab = c()
rint = F
for(type in type.vec){
  bX = sX = c()
  for(tau in tau.vec){
    for(P in P.vec){
      if(tau == 0.4){tn = 'a'}
      if(tau == 0.8){tn = 'b'}
      if(tau == 1.6){tn = 'c'}
      if(rint == T){rn = 1}
      if(rint == F){rn = 2}
      if(type == 'mle'){mn = 'm'}
      if(type == 'las'){mn = 'l'}
      if(type == 'lbb'){mn = 'g'}
      if(type == 'bst'){mn = 'b'}
      if(!((P == 500 | P == 250) & type == 'mle')){
        bX = c(bX, get(paste0('qMSE', P, tn, rn, mn)))
        sX = c(sX, get(paste0('sMSE', P, tn, rn, mn)))
      }else{
        bX = c(bX, NA)
        sX = c(sX, NA)
      }
    }
  }
  tab = cbind(tab, bX, sX)
}

tab = unname(tab)

### final table
print(myxtable(cbind(pretab, tab)), include.rownames = FALSE)


### variable selection rint
tab = c()
rint = T
for(type in type.vec[-1]){
  fpX = tpX = fdrX = c()
  for(P in P.vec){
    fpT = tpT = fdrT = c()
    for(tau in tau.vec){
      if(tau == 0.4){tn = 'a'}
      if(tau == 0.8){tn = 'b'}
      if(tau == 1.6){tn = 'c'}
      if(rint == T){rn = 1}
      if(rint == F){rn = 2}
      if(type == 'las'){mn = 'l'}
      if(type == 'lbb'){mn = 'g'}
      if(type == 'bst'){mn = 'b'}
      fpT = c(fpT, get(paste0('FP', P, tn, rn, mn)))
      tpT = c(tpT, get(paste0('TP', P, tn, rn, mn)))
      fdrT = c(fdrT, get(paste0('FDR', P, tn, rn, mn)))
    }
    fpX = c(fpX, mean(fpT))
    tpX = c(tpX, mean(tpT))
    fdrX = c(fdrX, mean(fdrT))
  }
  tab = cbind(tab, fpX, tpX, fdrX)
}

tab = unname(tab)

### final table
print(myxtable(cbind(P.vec, round(tab, 2))), include.rownames = FALSE)


### variable selection rslp
tab = c()
rint = F
for(type in type.vec[-1]){
  fpX = tpX = fdrX = c()
  for(P in P.vec){
    fpT = tpT = fdrT = c()
    for(tau in tau.vec){
      if(tau == 0.4){tn = 'a'}
      if(tau == 0.8){tn = 'b'}
      if(tau == 1.6){tn = 'c'}
      if(rint == T){rn = 1}
      if(rint == F){rn = 2}
      if(type == 'las'){mn = 'l'}
      if(type == 'lbb'){mn = 'g'}
      if(type == 'bst'){mn = 'b'}
      fpT = c(fpT, get(paste0('FP', P, tn, rn, mn)))
      tpT = c(tpT, get(paste0('TP', P, tn, rn, mn)))
      fdrT = c(fdrT, get(paste0('FDR', P, tn, rn, mn)))
    }
    fpX = c(fpX, mean(fpT))
    tpX = c(tpX, mean(tpT))
    fdrX = c(fdrX, mean(fdrT))
  }
  tab = cbind(tab, fpX, tpX, fdrX)
}

tab = unname(tab)

### final table
print(myxtable(cbind(P.vec, round(tab, 2))), include.rownames = FALSE)


### time
tab = c()
for(type in type.vec){
  for(rint in c(T, F)){
    tX = c()
    for(tau in tau.vec){
      for(P in P.vec){
        if(tau == 0.4){tn = 'a'}
        if(tau == 0.8){tn = 'b'}
        if(tau == 1.6){tn = 'c'}
        if(rint == T){rn = 1}
        if(rint == F){rn = 2}
        if(type == 'mle'){mn = 'm'}
        if(type == 'las'){mn = 'l'}
        if(type == 'lbb'){mn = 'g'}
        if(type == 'bst'){mn = 'b'}
        if(!((P == 500 | P == 250) & type == 'mle')){
          tX = c(tX, get(paste0('T', P, tn, rn, mn))) 
        }else{
          tX = c(tX, NA)
        }
      }
    }
    tab = cbind(tab, tX)
  }
}

tab = unname(tab)

### final table
print(myxtable(cbind(pretab, tab)), include.rownames = FALSE)

bic.vec = unlist(lapply(erg, function(x) x$bic))
tet.vec = unlist(lapply(erg, function(x) x$tet))

which(bic.vec<bic0 & tet.vec > 0.05)
