# Supplementary material for: Addressing cluster-constant covariates in mixed effects models via likelihood-based boosting techniques
Source: PLoS One. 2021 Jul 9;16(7):e0254178. doi: 10.1371/journal.pone.0254178 (PMC8270154; doi:10.1371/journal.pone.0254178)
Supplement: S1 File — (ZIP) [file pone.0254178.s001.zip › 02_pbc_example.R]

rm(list = ls())
source('00_sources.R')
set.seed(666)


### data preparation -----------------------------------------------

### load data
daten = read.csv('pbc.csv')[,-1]
daten$serChol = NULL
daten = daten[complete.cases(daten),]

### specify dependent and group variable
y = daten$serBilir
id = daten$id

### specify independent variables
time = daten$year
time2 = time^2
drug = 1 - (as.numeric(daten$drug) - 1)
age = daten$age
sex = as.numeric(daten$sex) - 1
asc = as.numeric(daten$ascites) - 1
hep = as.numeric(daten$hepatomegaly) - 1
spi = as.numeric(daten$spiders) - 1
alb = daten$albumin
alk = daten$alkaline
SGOT = daten$SGOT
pla = daten$platelets
pro = daten$prothrombin

### define design matrices
X = cbind(drug, age, sex, asc, hep, spi, time, time2, alb, alk, SGOT, pla, pro)
Z = matrix(1, length(id), 1)

### scale variables for the selection process
X = scale(X)


### model computation ---------------------------------------------

### construct data set for glmmLasso and bGLMM
names = c()
for(i in 1:ncol(X)){
  names = c(names, paste0('V', i))
}
colnames(X) = names

daten = as.data.frame(cbind(y, X, id))
daten$id = as.factor(daten$id)

formel = 'y ~ V1'
for(i in 2:ncol(X)){
  formel = paste0(formel, ' + V', i)
}

### run bGLMM ~~WARNING~~ takes over 10 hours, please see the paper
t.lbb = system.time({
  m.lbb = bGLMM(as.formula(formel), rnd = list(id = ~ 1), data = daten, control = list(print.iter = TRUE, sel.method = 'bic', steps = 500))
})

save.image('pbc_comp.RData')


### run glmmLasso. Each new fit uses the previous fit as starting point for better runtime
t.las = system.time({
  LAMBDA = seq(0, 30, .1)
  ic = coef = c()
  delta.start = as.matrix(t(rep(0, 1 + ncol(X) + length(unique(id)))))
  delta.start[1, 1] = mean(y)
  Q.start = list()
  Q.start[[1]] = .1
  for(i in 1:length(LAMBDA)){
    print(i)
    mod = tryCatch(glmmLasso(as.formula(formel), rnd = list(id = ~ 1), data = daten, lambda = LAMBDA[i], control = list(start = delta.start[i,], q_start = Q.start[[i]])), error = function(x) Inf)
    if(is.list(mod)){
      ic = c(ic, mod$bic)
      coef = cbind(coef, mod$coefficients)
      delta.start = rbind(delta.start, mod$Deltamatrix[mod$conv.step,])
      Q.start[[i+1]] = as.numeric(mod$Q_long[[mod$conv.step + 1]])
    }else{
      ic = c(ic, Inf)
      coef = cbind(coef, coef[,i-1])
      delta.start = rbind(delta.start, delta.start[i,])
      Q.start[[i+1]] = as.numeric(Q.start[[i]])
    }
  }
  best = which.min(ic)
  
  m.las = glmmLasso(as.formula(formel), rnd = list(id = ~ 1), data = daten, lambda = LAMBDA[i], control = list(start = delta.start[best,], q_start = Q.start[[best]]))
})

save.image('pbc_comp.RData')


### run lbbLMM
t.bst = system.time({
  m.bst = lbbLMM(y, X, NULL, id, stop = 'bic')
})

save.image('pbc_comp.RData')


### evaluation --------------------------------------------------

load('pbc.RData')

### extract coefficient estimates
cf.mle = fixef(m.mle)
cf.las = m.las$coefficients
cf.lbb = m.lbb$coefficients
cf.bst = c(m.bst$int, m.bst$beta)

### construct table as shown in the paper
coefs = round(cbind(cf.las, cf.lbb, cf.bst, cf.mle, coef(summary(m.mle))[,5]), 2)

### create coefficients plot for lbbLMM
pdf("pbc_coef", width = 8.3, height = 5.8)
BETA = rbind(0, m.bst$BETA[-162,])
plot(0, xlim = c(0, 171), ylim = c(min(BETA), max(BETA)), type = "n", xlab = "Iteration Count", ylab = "Coefficient Progression", las = 1)
lines(BETA[,1], col = "black", lty = 5)
text(170, BETA[162,1], "drug")
lines(BETA[,2], col = "gray60")
lines(BETA[,3], col = "gray60")
lines(BETA[,4], col = "black", lty = 5)
text(170, BETA[162,4], "asc")
lines(BETA[,5], col = "black", lty = 5)
text(170, BETA[162,5]-0.02, "hep")
lines(BETA[,6], col = "black", lty = 5)
text(170, BETA[162,6]+0.02, "spi")
lines(BETA[,7], col = "black", lty = 5)
text(170, BETA[162,7], "t")
lines(BETA[,8], col = "gray60")
lines(BETA[,9], col = "black", lty = 5)
text(170, BETA[162,9], "alb")
lines(BETA[,10], col = "gray60")
lines(BETA[,11], col = "black", lty = 5)
text(170, BETA[162,11], "SGOT")
lines(BETA[,12], col = "gray60")
lines(BETA[,13], col = "gray60")
abline(v = 162)
box()
dev.off()
