# Supplementary material for: Addressing cluster-constant covariates in mixed effects models via likelihood-based boosting techniques
Source: PLoS One. 2021 Jul 9;16(7):e0254178. doi: 10.1371/journal.pone.0254178 (PMC8270154; doi:10.1371/journal.pone.0254178)
Supplement: S1 File — (ZIP) [file pone.0254178.s001.zip › 03_simulation_study_time.R]

rm(list = ls())
library(glmmLasso)
library(GMMBoost)
library(lme4)
library(nlme)
library(MASS)
library(Matrix)
library(parallel)
library(xtable)

### load lbbLMM algorithm as described in the paper
lbbLMM = function(y, X, r.eff, id, m.stop = 1500, ny = .1, stop = 'bic', tau = .1, ny.r = .1){
  ### function that fits the rth fixed effect
  r.fit = function(r){
    ### calculate fit for rth component
    eta.r = eta + M.list[[r]]%*%res
    
    ### calculate information criteria for rth component
    ic.r = -2*sum(y*eta.r - 0.5*eta.r^2)
    df.r = ifelse(beta[r] == 0, 1, 0)
    if(stop == 'aic'){
      ic.r = ic.r + 2*(sum(1:q) + 2 + sum(beta!=0) + df.r)
    }
    if(stop == 'bic'){
      ic.r = ic.r + log(n)*(sum(1:q) + 2 + sum(beta!=0) + df.r)
    }
    
    ic.r
  }
  
  
  
  ### function that updates the covariance components cluster-wise
  i.EM = function(i){
    gamma.i = gamma[1:q + (i-1)*q]
    chol2inv(chol(Z2[[i]]/sigma2 + Qi)) + tcrossprod(gamma.i)
  }
  
  
  
  ### basic definitions
  id = as.numeric(as.factor(id))
  id.t = as.numeric(table(id))
  N = length(id)
  n = length(unique(id))
  if(is.null(r.eff)){Z = matrix(1, N, 1)}else{Z = cbind(1, X[,r.eff])}
  p = ncol(X)
  q = ncol(Z)
  
  
  
  ### transition matrices
  M.list = M.u = list()
  for(r in 1:p){
    M.u[[r]] = ny * chol2inv(chol(crossprod(cbind(1, X[,r])))) %*% t(cbind(1, X[,r]))
    M.list[[r]] = cbind(1, X[,r]) %*% M.u[[r]]
  }
  
  
  
  ### detect cluster constant covariates and construct correction matrix
  first = rep(FALSE, N)
  for(i in 1:N){first[which.max(id==i)] = TRUE}
  
  ccc = rep(FALSE, p)
  for(r in 1:p){
    if(Reduce('+', lapply(split(X[,r], id), function(x) length(unique(x)) )) == n){ccc[r] = TRUE}
  }
  Xcc = cbind(1, X[first, ccc])
  Xcor = list()
  Xcor[[1]] = Xcc%*%solve(crossprod(Xcc))%*%t(Xcc)
  
  if(q>1){
    for(s in 2:q){
      Xcor[[s]] = Xcor[[1]]
    }
  }
  
  p1 = rep(seq(1, q*n, q), q) + rep(0:(q-1), each = n)
  p2 = rep(seq(1, q*n, n), n) + rep(0:(n-1), each = q)
  P1 = sparseMatrix(seq_along(p1), p1)
  P2 = sparseMatrix(seq_along(p2), p2)
  
  Xcor = bdiag(Xcor)
  Xcor = P2%*%(diag(n*q) - Xcor)%*%P1
  
  
  
  ### construct random effects design matrix
  Z1 = Z2 = list()
  for(i in 1:n){
    if(id.t[i] == 1){
      Z1[[i]] = matrix(Z[id==i,], 1, q)
    }else{
      Z1[[i]] = Z[id==i,]
    }
    Z2[[i]] = crossprod(Z1[[i]])
  }
  Z = bdiag(Z1)
  
  
  
  ### starting values
  beta = rep(0, p)
  H = QQ = list()
  if(is.null(tau)){
    if(q==1){
      offset = lme(y ~ 1, random = ~ 1 | id, control = lmeControl(opt = "optim", singular.ok = TRUE, returnObject = TRUE))
    }else{
      Z0 = X[,r.eff]
      offset = lme(y ~ 1, random = ~ Z0 | id, control = lmeControl(opt = "optim", singular.ok = TRUE, returnObject = TRUE))
    }
    int = offset$coefficients$fixed[1]
    sigma2  = offset$sigma^2
    gamma = Xcor%*%as.vector(t(offset$coefficients$random$id))
    Q = as.matrix(getVarCov(offset))
  }else{
    int = mean(y)
    sigma2 = var(y)
    gamma = rep(0, n*q)
    if(q==1){Q = tau}else{Q = diag(rep(tau, q))}
  }
  
  
  
  ### storing vectors and lists
  INT = BETA = GAMMA = SIGMA2 = IC = c()
  
  
  
  ##### start the actual boosting
  for(m in 1:m.stop){
    ### fixed effects
    eta = int + X%*%beta + Z%*%gamma
    res = y - eta
    
    ic = unlist(lapply(1:p, r.fit))
    
    best = which.min(ic)
    update = M.u[[best]]%*%res
    int = int + update[1]
    beta[best] = beta[best] + update[2]
    
    
    ### random effects
    eta = int + X%*%beta + Z%*%gamma
    
    Qb = kronecker(diag(n), solve(Q))
    update = ny.r * Xcor %*% chol2inv(chol(bdiag(Z2)/sigma2 + Qb)) %*% (t(Z)%*%(y - eta)/sigma2 - Qb%*%gamma)
    gamma = as.numeric(gamma + update)
    
    
    ### update variance-covariance-components via EM method
    eta = int + X%*%beta + Z%*%gamma
    
    Qi = solve(Q)
    Q = Reduce("+", lapply(1:n, i.EM))/n
    sigma2 = var(y - as.numeric(eta))
    
    ic = -2*sum(dnorm(y, as.numeric(eta), sqrt(sigma2), log = TRUE)) + 2*(sum(1:q) + 2 + sum(beta!=0))
    
    
    ### storage
    INT = c(INT, int)
    BETA = rbind(BETA, beta)
    GAMMA = rbind(GAMMA, gamma)
    SIGMA2 = c(SIGMA2, sigma2)
    QQ[[m]] = Q
    IC = c(IC, ic)
    
    # print(paste0('Iteration ', m))
    
    
    ### check for early stopping
    if(m > 1){
      krit1 = abs(IC[m-1] - IC[m]) / abs(IC[m])
      krit2 = sqrt(sum((c(INT[m-1], BETA[m-1,], GAMMA[m-1,]) - c(int, beta, gamma))^2)) / sqrt(sum(c(int, beta, gamma)^2))
      
      if(min(c(krit1, krit2)) < 1e-6) break
    }
  }
  
  best = which.min(IC)
  int = INT[best]
  beta = BETA[best,]
  gamma = GAMMA[best,]
  sigma2 = SIGMA2[best]
  Q = QQ[[best]]
  
  structure(list('int' = int, 'beta' = beta, 'sigma2' = sigma2, 'gamma' = gamma, 'Q' = Q,
                 'INT' = INT, 'BETA' = BETA, 'SIGMA2' = SIGMA2, 'GAMMA' = GAMMA, 'QQ' = QQ,
                 'IC' = IC, 'ic' = IC[best], 'm.opt' = best))
}

sim.k = function(k, n, n.i, type){
  seed = n * n.i + k
  set.seed(seed)
  
  P = 10; tau = .4; r.int = T
  #####
  id.t = rep(n.i, n)
  id = rep(1:n, id.t)
  N = length(id)
  
  int = 1
  beta = c(2, 4, 3, 5)
  
  base1 = rep(rnorm(n), id.t)
  base2 = rep(rnorm(n), id.t)
  var1 = rnorm(N)
  var2 = rnorm(N)
  X = cbind(base1, base2, var1, var2)
  
  if(r.int){
    Q = tau^2
    Xr = as.matrix(rep(1, N))
    Xr.mle = Xr
  }else{
    ndt = 0.6*tau^2
    q = c(tau^2, ndt, ndt, ndt, tau^2, ndt, ndt, ndt, tau^2)
    Q = matrix(q, 3, 3)
    Xr = cbind(1, X[, c(2,4)])
    Xr.mle = X[, c(2,4)]
  }
  
  Z = list()
  for(i in 1:n){
    Z[[i]] = Xr[id==i,]
  }
  Z = as.matrix(bdiag(Z))
  gamma = mvrnorm(n, rep(0, ncol(Xr)), Q)
  gamma = as.vector(t(gamma))
  gammaorg = gamma
  
  eta = int + X%*%beta + Z%*%gamma
  y = rnorm(N, eta, .4)
  
  for(i in 1:(P - length(beta))){
    X = cbind(X, rnorm(N))
  }
  #####
  
  ##### start the model computations
  if(type == 'mle'){
    t.mle = m.mle = NULL
    if(ncol(X)+1 <= N){
      if(r.int){
        t.mle = system.time({
          m.mle = lmer(y ~ X + (1 | id))
        })
      }else{
        t.mle = system.time({
          m.mle = lmer(y ~ X + (Xr.mle | id))
        })
      }
    }
    
    mod = list()
    mod$coef = fixef(m.mle)
    mod$gamma = as.numeric(t(ranef(m.mle)[[1]]))
    mod$sigma2 = sigma(m.mle)^2
    mod$Q = matrix(VarCorr(m.mle)[[1]], ncol(Xr), ncol(Xr))
    mod$time = t.mle[3]
    mod$go = gammaorg
    
    return(mod)
  }
  if(type == 'las'){
    daten = as.data.frame(cbind(y, X, id))
    daten$id = as.factor(daten$id)
    
    formel = 'y ~ base1 + base2 + var1 + var2'
    for(i in (5 + 1:(P-length(beta)))){
      formel = paste0(formel, ' + V', i)
    }
    
    if(r.int){
      t.las = system.time({
        LAMBDA = seq(500, 0, -5)
        ic = c()
        for(i in 1:length(LAMBDA)){
          ic = c(ic, tryCatch(glmmLasso(as.formula(formel), rnd = list(id = ~ 1), data = daten, lambda = LAMBDA[i])$bic, error = function(x) Inf))
        }
        best = which.min(ic)
        m.las = glmmLasso(as.formula(formel), rnd = list(id = ~ 1), data = daten, lambda = LAMBDA[best])
      })
    }else{
      t.las = system.time({
        LAMBDA = seq(500, 0, -5)
        ic = c()
        for(i in 1:length(LAMBDA)){
          ic = c(ic, tryCatch(glmmLasso(as.formula(formel), rnd = list(id = ~ 1 + base2 + var2), data = daten, lambda = LAMBDA[i])$bic, error = function(x) Inf))
        }
        best = which.min(ic)
        m.las = glmmLasso(as.formula(formel), rnd = list(id = ~ 1 + base2 + var2), data = daten, lambda = LAMBDA[best])
      })
    }
    
    mod = list()
    mod$coef = m.las$coefficients
    mod$gamma = as.numeric(m.las$ranef)
    mod$sigma2 = var(y - m.las$fitted.values)
    mod$Q = m.las$Q
    mod$time = t.las[3]
    mod$m.opt = LAMBDA[best]
    mod$go = gammaorg
    
    return(mod)
  }
  if(type == 'lbb'){
    daten = as.data.frame(cbind(y, X, id))
    daten$id = as.factor(daten$id)
    
    formel = 'y ~ base1 + base2 + var1 + var2'
    for(i in (5 + 1:(P-length(beta)))){
      formel = paste0(formel, ' + V', i)
    }
    
    if(r.int){
      t.lbb = system.time({
        m.lbb = bGLMM(as.formula(formel), rnd = list(id = ~ 1), data = daten, control = list(print.iter = FALSE, sel.method = 'bic'))
      })
    }else{
      t.lbb = system.time({
        m.lbb = bGLMM(as.formula(formel), rnd = list(id = ~ 1 + base2 + var2), data = daten, control = list(print.iter = FALSE, sel.method = 'bic'))
      })
    }
    
    mod = list()
    mod$coef = m.lbb$coefficients
    mod$gamma = m.lbb$ranef
    mod$sigma2 = var(y - m.lbb$fitted.values)
    mod$Q = m.lbb$Q
    mod$time = t.lbb[3]
    mod$m.opt = m.lbb$opt
    mod$go = gammaorg
    
    return(mod)
  }
  if(type == 'bst'){
    if(r.int){
      t.bst = system.time({
        m.bst = lbbLMM(y, X, NULL, id)
      })
    }else{
      t.bst = system.time({
        m.bst = lbbLMM(y, X, c(2,4), id)
      })
    }
    
    mod = list()
    mod$coef = c(m.bst$int, m.bst$beta)
    mod$gamma = m.bst$gamma
    mod$sigma2 = m.bst$sigma2
    mod$Q = m.bst$Q
    mod$time = t.bst[3]
    mod$m.opt = m.bst$m.opt
    mod$go = gammaorg
    
    return(mod)
  }
}

n.sim = 100

n.vec = seq(25, 100, 25)
n.i.vec = seq(5, 20, 5)
type.vec = c('mle', 'las', 'lbb', 'bst')

for(n in 50){
  for(n.i in n.i.vec){
    for(type in type.vec){
      if(type == 'mle'){mn = 'm'}
      if(type == 'las'){mn = 'l'}
      if(type == 'lbb'){mn = 'g'}
      if(type == 'bst'){mn = 'b'}
      
      ### parallel computing over 20 cores
      name = paste0('ERG', n, n.i, mn)
      assign(name, mclapply(1:n.sim, sim.k, n = n, n.i = n.i, type = type, mc.cores = 20))
      print(name)
      save.image('simulations_study_time.RData')
    }
  }
}

###

load('Sim/simulations_study_time.RData')

for(n in n.vec){
  for(n.i in n.i.vec){
    for(type in type.vec){
      if(type == 'mle'){mn = 'm'}
      if(type == 'las'){mn = 'l'}
      if(type == 'lbb'){mn = 'g'}
      if(type == 'bst'){mn = 'b'}
      
      ### parallel computing over 20 cores
      name = paste0('ERG', n, n.i, mn)
      assign(name, mclapply(1:n.sim, sim.k, n = n, n.i = n.i, type = type, mc.cores = 20))
      print(name)
      save.image('simulations_study_time.RData')
    }
  }
}


for(n in n.vec[-4]){
  for(n.i in n.i.vec){
    for(type in type.vec){
      if(type == 'mle'){mn = 'm'}
      if(type == 'las'){mn = 'l'}
      if(type == 'lbb'){mn = 'g'}
      if(type == 'bst'){mn = 'b'}
      
      ### parallel computing over 20 cores
      name = paste0('ERG', n, n.i, mn)
      
      if(exists(name)){
        ERG = get(name)
        
        t = c()
        
        for(i in 1:n.sim){
          t[i] = ERG[[i]]$time
        }
      }
      
      assign(paste0('T', n, n.i, mn), round(median(t), 2))
      assign(paste0('lT', n, n.i, mn), round(quantile(t, 0.25), 2))
      assign(paste0('uT', n, n.i, mn), round(quantile(t, 0.75), 2))
      assign(paste0('V', n, n.i, mn), t)
    }
  }
}

pretab = n.vec[-4]

tab = c()
for(type in type.vec){
  if(type == 'mle'){mn = 'm'}
  if(type == 'las'){mn = 'l'}
  if(type == 'lbb'){mn = 'g'}
  if(type == 'bst'){mn = 'b'}
  
  t = c()
  for(n.i in n.i.vec){
    t = c(t, get(paste0('T', 50, n.i, mn)))
  }
  
  tab = cbind(tab, t)
}

mn = 'm'
tabm = c()
for(i in n.i.vec){
  t = c()
  for( j in n.vec[-4]){
    t = c(t, get(paste0('T', j, i, mn))) 
  }
  tabm = cbind(tabm, t)
}
mn = 'l'
tabl = c()
for(i in n.i.vec){
  t = c()
  for( j in n.vec[-4]){
    t = c(t, get(paste0('T', j, i, mn))) 
  }
  tabl = cbind(tabl, t)
}
mn = 'b'
tabb = c()
for(i in n.i.vec){
  t = c()
  for( j in n.vec[-4]){
    t = c(t, get(paste0('T', j, i, mn))) 
  }
  tabb = cbind(tabb, t)
}
mn = 'g'
tabg = c()
for(i in n.i.vec){
  t = c()
  for( j in n.vec[-4]){
    t = c(t, get(paste0('T', j, i, mn))) 
  }
  tabg = cbind(tabg, t)
}


### computation time plot
pdf("comp_time", width = 8.3, height = 5.8)

plot(0, type = "n", xlim = c(1, 4), ylim = c(10, 15000), log = "y", xaxt = "n", yaxt = "n", xlab = "Cluster Size", ylab = "Computation Time in s")
axis(1, at = 1:4, labels = c(expression(paste("n"["i"], "= 5")), expression(paste("n"["i"], "= 10")), expression(paste("n"["i"], "= 15")), expression(paste("n"["i"], "= 20"))))
axis(2, at = c(0.1, 1, 10, 100, 1000, 10000), labels = c(expression(10^"-1"), expression(10^"0"), expression(10^"1"), expression(10^"2"), expression(10^"3"), expression(10^"4")), las = 1)

lines(c(T505g, T5010g, T5015g, T5020g), lwd = 1.5)
lines(c(T505g, T5010g, T5015g, T5020g), type = "p", pch = 2, lwd = 1.5)
lines(c(T505b, T5010b, T5015b, T5020b), lwd = 1.5)
lines(c(T505b, T5010b, T5015b, T5020b),  type = "p", pch = 4, lwd = 1.5)
lines(c(T505l, T5010l, T5015l, T5020l), lwd = 1.5)
lines(c(T505l, T5010l, T5015l, T5020l), type = "p", pch = 5, lwd = 1.5)
lines(c(T505m, T5010m, T5015m, T5020m), lwd = 1.5)
lines(c(T505m, T5010m, T5015m, T5020m), type = "p", pch = 6, lwd = 1.5)

legend(1, 1e4, legend = c('bGLMM', 'lbbLMM', 'glmmLasso'), lty = 1, lwd = 1.5, pch = c(2, 4, 5), cex = 1)

dev.off()
