# Supplementary material for: Addressing cluster-constant covariates in mixed effects models via likelihood-based boosting techniques
Source: PLoS One. 2021 Jul 9;16(7):e0254178. doi: 10.1371/journal.pone.0254178 (PMC8270154; doi:10.1371/journal.pone.0254178)
Supplement: S1 File — (ZIP) [file pone.0254178.s001.zip › pbc.csv]

	id	years	status	drug	age	sex	year	ascites	hepatomegaly	spiders	edema	serBilir	serChol	albumin	alkaline	SGOT	platelets	prothrombin	histologic	status2
1	1	1.09517029898149	dead	D-penicil	58.7668382433468	female	0	Yes	Yes	Yes	edema despite diuretics	14.5	261	2.6	1718	138	190	12.2	4	1
2	1	1.09517029898149	dead	D-penicil	58.7668382433468	female	0.525681743511116	Yes	Yes	Yes	edema despite diuretics	21.3	NA	2.94	1612	6.2	183	11.2	4	1
3	2	14.1523381885883	alive	D-penicil	56.4478151352535	female	0	No	Yes	Yes	No edema	1.1	302	4.14	7395	113.5	221	10.6	3	0
4	2	14.1523381885883	alive	D-penicil	56.4478151352535	female	0.498302486036579	No	Yes	Yes	No edema	0.8	NA	3.6	2107	139.5	188	11	3	0
5	2	14.1523381885883	alive	D-penicil	56.4478151352535	female	0.999342897820611	No	Yes	Yes	No edema	1	NA	3.55	1711	144.2	161	11.6	3	0
6	2	14.1523381885883	alive	D-penicil	56.4478151352535	female	2.10272697404446	No	Yes	Yes	No edema	1.9	NA	3.92	1365	144.2	122	10.6	3	0
7	2	14.1523381885883	alive	D-penicil	56.4478151352535	female	4.90088708794218	Yes	Yes	Yes	edema no diuretics	2.6	230	3.32	1110	131.8	135	11.3	3	0
8	2	14.1523381885883	alive	D-penicil	56.4478151352535	female	5.88927828277297	Yes	Yes	Yes	edema despite diuretics	3.6	NA	2.92	996	131.8	100	11.5	3	0
9	2	14.1523381885883	alive	D-penicil	56.4478151352535	female	6.88588325484613	Yes	Yes	Yes	edema despite diuretics	4.2	NA	2.73	860	145.7	103	11.5	3	0
10	2	14.1523381885883	alive	D-penicil	56.4478151352535	female	7.89070200416165	Yes	Yes	Yes	edema despite diuretics	3.6	244	2.8	779	119	113	11.5	3	0
11	2	14.1523381885883	alive	D-penicil	56.4478151352535	female	8.83254846128573	Yes	Yes	Yes	edema despite diuretics	4.6	237	2.67	669	88	100	11.5	3	0
12	3	2.77078085642317	dead	D-penicil	70.0744715803307	male	0	No	No	No	edema no diuretics	1.4	176	3.48	516	96.1	151	12	4	1
13	3	2.77078085642317	dead	D-penicil	70.0744715803307	male	0.481874931551856	No	Yes	Yes	No edema	1.1	NA	3.29	353	69.8	160	12	4	1
14	3	2.77078085642317	dead	D-penicil	70.0744715803307	male	0.996604972073157	No	No	No	edema no diuretics	1.5	233	3.57	218	57.4	107	12	4	1
15	3	2.77078085642317	dead	D-penicil	70.0744715803307	male	2.03427883035812	No	No	Yes	edema no diuretics	1.8	185	3.25	447	88.4	109	13.3	4	1
16	4	5.27050706384843	dead	D-penicil	54.7420873945899	female	0	No	Yes	Yes	edema no diuretics	1.8	244	2.54	6122	60.6	183	10.3	4	1
17	4	5.27050706384843	dead	D-penicil	54.7420873945899	female	0.514730040521301	No	Yes	Yes	edema no diuretics	1.6	NA	2.88	1175	169	240	19	4	1
18	4	5.27050706384843	dead	D-penicil	54.7420873945899	female	1.01850837805279	No	Yes	Yes	edema no diuretics	1.7	NA	2.8	1157	165.9	251	11.6	4	1
19	4	5.27050706384843	dead	D-penicil	54.7420873945899	female	1.99594786989377	No	Yes	Yes	edema despite diuretics	3.2	NA	2.92	1178	167.4	220	10.8	4	1
20	4	5.27050706384843	dead	D-penicil	54.7420873945899	female	3.43335888730698	No	No	Yes	edema despite diuretics	3.7	293	2.59	1067	204.6	338	13.7	4	1
21	4	5.27050706384843	dead	D-penicil	54.7420873945899	female	4.00284744277735	No	Yes	Yes	edema despite diuretics	4	NA	2.59	1035	162.8	200	12.8	4	1
22	4	5.27050706384843	dead	D-penicil	54.7420873945899	female	4.9939765633556	Yes	Yes	Yes	edema despite diuretics	5.3	140	1.83	623	131.8	101	17	4	1
23	5	4.12057824991786	transplanted	placebo	38.106450553061	female	0	No	Yes	Yes	No edema	3.4	279	3.53	671	113.2	136	10.9	3	0
24	5	4.12057824991786	transplanted	placebo	38.106450553061	female	0.544847223743292	No	Yes	No	No edema	1.9	NA	3.28	689	103.9	114	10.7	3	0
25	5	4.12057824991786	transplanted	placebo	38.106450553061	female	1.07052896725441	No	Yes	No	edema no diuretics	2.5	NA	3.34	652	117.8	99	10.5	4	0
26	5	4.12057824991786	transplanted	placebo	38.106450553061	female	2.10546489979192	No	Yes	Yes	edema despite diuretics	5.7	190	3.09	554	172.1	90	11.4	4	0
27	5	4.12057824991786	transplanted	placebo	38.106450553061	female	3.00624247070419	No	Yes	Yes	edema despite diuretics	5.2	198	3.02	588	170	82	11.3	4	0
28	5	4.12057824991786	transplanted	placebo	38.106450553061	female	3.98368196254518	No	Yes	Yes	edema no diuretics	19	91	2.09	377	156	101	13.9	4	0
29	6	6.85302814587668	dead	placebo	66.2605410141277	female	0	No	Yes	No	No edema	0.8	248	3.98	944	93	NA	11	3	1
30	6	6.85302814587668	dead	placebo	66.2605410141277	female	1.03493593253751	No	No	No	No edema	0.8	NA	3.91	605	65.1	297	11.2	3	1
31	6	6.85302814587668	dead	placebo	66.2605410141277	female	2.0178512758734	No	No	No	No edema	0.9	NA	3.86	545	52.7	296	11.2	2	1
32	6	6.85302814587668	dead	placebo	66.2605410141277	female	3.05278720841091	No	No	No	No edema	0.7	NA	3.51	783	66.7	296	10.9	2	1
33	6	6.85302814587668	dead	placebo	66.2605410141277	female	4.08498521520096	No	No	No	No edema	0.6	268	3.79	682	60	264	10.5	4	1
34	6	6.85302814587668	dead	placebo	66.2605410141277	female	6.716131858504	NA	NA	NA	No edema	0.7	NA	4.2	NA	60	NA	10.5	4	1
35	7	6.84755229438178	alive	placebo	55.5360858613514	female	0	No	Yes	No	No edema	1	322	4.09	824	60.5	204	9.7	3	0
36	7	6.84755229438178	alive	placebo	55.5360858613514	female	1.07326689300186	No	Yes	No	No edema	1.2	261	4.23	740	67	192	10.7	3	0
37	7	6.84755229438178	alive	placebo	55.5360858613514	female	1.49216953236228	No	Yes	No	No edema	0.8	NA	3.47	813	59	204	10.7	3	0
38	7	6.84755229438178	alive	placebo	55.5360858613514	female	2.08082356806483	No	No	No	No edema	1	278	4.19	732	60	164	10.3	3	0
39	7	6.84755229438178	alive	placebo	55.5360858613514	female	3.0829043916329	No	Yes	No	No edema	1.2	258	4.19	693	63	173	10.9	3	0
40	7	6.84755229438178	alive	placebo	55.5360858613514	female	4.0767714379586	No	No	No	No edema	1.2	269	3.59	574	64	121	11.4	3	0
41	7	6.84755229438178	alive	placebo	55.5360858613514	female	6.19318804074033	No	No	No	No edema	1.4	260	3.59	448	54	114	12	3	0
42	8	6.7517248932209	dead	placebo	53.0582630599058	female	0	No	No	No	No edema	0.3	280	4	4651	28.4	373	11	3	1
43	8	6.7517248932209	dead	placebo	53.0582630599058	female	0.509254189026394	No	No	No	No edema	0.5	NA	3.86	1044	119.4	362	10	3	1
44	8	6.7517248932209	dead	placebo	53.0582630599058	female	1.0650531157595	No	No	No	No edema	0.7	NA	4.04	1148	139.5	369	10.8	3	1
45	8	6.7517248932209	dead	placebo	53.0582630599058	female	2.17665096922571	No	No	No	No edema	0.7	NA	3.55	1316	142.6	388	10.7	4	1
46	8	6.7517248932209	dead	placebo	53.0582630599058	female	3.26908334245975	No	Yes	No	No edema	0.9	NA	3.69	1199	170.5	322	10.6	4	1
47	8	6.7517248932209	dead	placebo	53.0582630599058	female	4.26842624028036	No	Yes	No	No edema	1.3	NA	3.08	1672	201.5	229	10.9	4	1
48	8	6.7517248932209	dead	placebo	53.0582630599058	female	5.3252655787975	No	Yes	No	No edema	1.8	307	2.93	1968	167.4	232	10.8	4	1
49	8	6.7517248932209	dead	placebo	53.0582630599058	female	6.07271930785237	Yes	Yes	No	edema no diuretics	5.4	341	2.47	1203	120.9	238	11.3	4	1
50	9	6.57102179388895	dead	D-penicil	42.5090351549666	female	0	No	No	Yes	No edema	3.2	562	3.08	2276	144.2	251	11	2	1
51	9	6.57102179388895	dead	D-penicil	42.5090351549666	female	0.503778337531486	No	Yes	No	No edema	7	NA	3.64	3388	212.4	269	12.5	2	1
52	9	6.57102179388895	dead	D-penicil	42.5090351549666	female	0.988391194830796	No	Yes	No	No edema	4.2	562	3.1	2508	175.2	252	11.2	3	1
53	9	6.57102179388895	dead	D-penicil	42.5090351549666	female	1.97952031540905	No	Yes	No	No edema	13.5	1315	2.87	4908	260.4	250	14.1	2	1
54	9	6.57102179388895	dead	D-penicil	42.5090351549666	female	2.81184974263498	No	Yes	No	No edema	12	NA	2.96	3888	251.1	331	11.5	2	1
55	9	6.57102179388895	dead	D-penicil	42.5090351549666	female	3.82214434344541	No	Yes	No	edema no diuretics	16.2	NA	2.99	3355	331.7	195	11.5	2	1
56	9	6.57102179388895	dead	D-penicil	42.5090351549666	female	6.23699485269959	Yes	Yes	No	edema despite diuretics	14.8	418	2.41	2268	221.7	161	13	3	1
57	10	0.13963421312014	dead	placebo	70.5618223633775	female	0	Yes	No	Yes	edema despite diuretics	12.6	200	2.74	918	147.3	302	11.5	4	1
58	11	10.3000766619209	dead	placebo	53.7153652392947	female	0	No	Yes	Yes	No edema	1.4	259	4.16	1104	79.1	258	12	4	1
59	11	10.3000766619209	dead	placebo	53.7153652392947	female	0.498302486036579	No	No	No	No edema	1.2	NA	3.71	900	117.8	285	12	4	1
60	11	10.3000766619209	dead	placebo	53.7153652392947	female	1.04588763552732	No	No	No	No edema	1.5	NA	3.71	1063	86.8	265	11	4	1
61	11	10.3000766619209	dead	placebo	53.7153652392947	female	2.04249260760048	No	No	No	No edema	2.2	NA	4.11	1112	128.7	244	12.3	4	1
62	11	10.3000766619209	dead	placebo	53.7153652392947	female	3.04457343116855	No	No	No	No edema	2	NA	4.23	886	114.7	187	11.7	4	1
63	11	10.3000766619209	dead	placebo	53.7153652392947	female	4.05486803197897	No	No	No	No edema	2.1	222	3.58	874	133.3	155	12	4	1
64	11	10.3000766619209	dead	placebo	53.7153652392947	female	4.9939765633556	No	Yes	No	No edema	3.4	NA	3.6	750	114.7	135	12.2	4	1
65	11	10.3000766619209	dead	placebo	53.7153652392947	female	6.02891249589311	No	Yes	Yes	No edema	3.2	NA	3.38	584	99.2	108	11.8	4	1
66	11	10.3000766619209	dead	placebo	53.7153652392947	female	7.14872412660169	No	No	Yes	edema no diuretics	3.6	208	2.83	450	99	85	11.8	4	1
67	11	10.3000766619209	dead	placebo	53.7153652392947	female	8.19461176212901	No	No	Yes	edema despite diuretics	4.6	236	2.61	543	107	77	12.8	4	1
68	11	10.3000766619209	dead	placebo	53.7153652392947	female	8.98587230314314	Yes	Yes	Yes	edema despite diuretics	3.7	195	2.6	506	106	92	13.1	4	1
69	11	10.3000766619209	dead	placebo	53.7153652392947	female	10.1138977110941	Yes	Yes	Yes	edema despite diuretics	9.6	NA	2.31	660	121	132	15.1	4	1
70	12	0.832329427225934	dead	placebo	59.1391961450005	female	0	No	No	Yes	No edema	3.6	236	3.52	591	82.2	71	13.6	4	1
71	12	0.832329427225934	dead	placebo	59.1391961450005	female	0.492826634541671	Yes	No	Yes	edema no diuretics	10	NA	3	737	114.7	98	14.1	4	1
72	13	11.627970649436	alive	placebo	45.6905048735078	female	0	No	No	No	No edema	0.7	281	3.85	1181	88.4	244	10.6	3	0
73	13	11.627970649436	alive	placebo	45.6905048735078	female	0.50651626327894	No	No	No	No edema	0.6	NA	3.75	1157	127.1	245	10.6	3	0
74	13	11.627970649436	alive	placebo	45.6905048735078	female	1.05683933851714	No	No	Yes	No edema	0.8	NA	3.81	1612	113.2	246	10	4	0
75	13	11.627970649436	alive	placebo	45.6905048735078	female	2.20950607819516	No	No	Yes	No edema	1.2	NA	3.59	1525	138	217	9.2	4	0
76	13	11.627970649436	alive	placebo	45.6905048735078	female	3.16778008980396	No	No	Yes	No edema	1	NA	3.49	1346	103.9	247	9.1	4	0
77	13	11.627970649436	alive	placebo	45.6905048735078	female	4.2958054977549	No	No	Yes	No edema	1.1	372	3.39	1350	69.8	233	9.5	4	0
78	13	11.627970649436	alive	placebo	45.6905048735078	female	5.30883802431278	No	No	Yes	No edema	0.9	347	3.41	1303	69	197	9.5	4	0
79	13	11.627970649436	alive	placebo	45.6905048735078	female	6.30544299638594	No	No	Yes	No edema	1.1	395	3.8	1151	92	222	9.8	4	0
80	13	11.627970649436	alive	placebo	45.6905048735078	female	7.6744058701128	No	No	Yes	No edema	1.6	260	3.42	1161	92	218	10.1	4	0
81	13	11.627970649436	alive	placebo	45.6905048735078	female	9.31442339283759	No	No	No	No edema	1.1	320	3.14	901	60	241	10.8	4	0
82	13	11.627970649436	alive	placebo	45.6905048735078	female	10.3110283649107	No	No	No	No edema	1.9	351	3.56	1088	101	207	10.8	4	0
83	13	11.627970649436	alive	placebo	45.6905048735078	female	11.6170189464462	No	No	No	No edema	1.2	221	4.26	751	72	176	10.2	4	0
84	14	3.33205563465119	dead	placebo	56.2233052239623	male	0	Yes	Yes	No	edema despite diuretics	0.8	NA	2.27	728	71	156	11	4	1
85	14	3.33205563465119	dead	placebo	56.2233052239623	male	0.553061000985653	No	Yes	Yes	edema no diuretics	1.1	NA	2.51	850	76	137	11	4	1
86	14	3.33205563465119	dead	placebo	56.2233052239623	male	1.00208082356806	Yes	Yes	Yes	edema despite diuretics	0.8	190	2.65	605	86	123	11.9	4	1
87	14	3.33205563465119	dead	placebo	56.2233052239623	male	1.51407293834191	Yes	Yes	No	edema despite diuretics	0.6	NA	2.55	429	72	96	11.9	4	1
88	14	3.33205563465119	dead	placebo	56.2233052239623	male	1.95214105793451	Yes	Yes	No	edema no diuretics	0.7	NA	2.26	430	34	133	11.7	4	1
89	14	3.33205563465119	dead	placebo	56.2233052239623	male	2.83649107436206	No	Yes	No	edema no diuretics	1.2	193	2.39	610	71	101	11.7	4	1
90	14	3.33205563465119	dead	placebo	56.2233052239623	male	3.29646259993429	NA	NA	NA	edema no diuretics	0.9	NA	2.39	NA	71	NA	11.9	4	1
91	15	9.81272587887416	dead	D-penicil	64.6479027488774	female	0	No	No	No	No edema	0.8	231	3.87	9010	127.7	295	11	3	1
92	15	9.81272587887416	dead	D-penicil	64.6479027488774	female	0.536633446500931	No	Yes	Yes	No edema	0.4	NA	3.64	1690	86.8	235	10.4	3	1
93	15	9.81272587887416	dead	D-penicil	64.6479027488774	female	1.00208082356806	No	Yes	No	No edema	0.8	NA	4.18	1548	99.2	268	10.4	4	1
94	15	9.81272587887416	dead	D-penicil	64.6479027488774	female	2.01237542437849	No	Yes	No	No edema	0.7	NA	3.6	1589	88.4	221	10.1	4	1
95	15	9.81272587887416	dead	D-penicil	64.6479027488774	female	3.08838024312781	No	Yes	No	No edema	0.7	NA	3.56	1544	117.8	272	10	4	1
96	15	9.81272587887416	dead	D-penicil	64.6479027488774	female	4.08224728945351	No	Yes	No	No edema	1.2	NA	3.72	1648	117.8	190	9.8	4	1
97	15	9.81272587887416	dead	D-penicil	64.6479027488774	female	5.32800350454496	No	Yes	Yes	No edema	2.1	250	3.1	1453	91.5	181	10.4	4	1
98	15	9.81272587887416	dead	D-penicil	64.6479027488774	female	5.86737487679334	No	Yes	Yes	No edema	3.3	NA	3.01	1705	127.1	184	10.7	4	1
99	15	9.81272587887416	dead	D-penicil	64.6479027488774	female	6.84207644288687	No	Yes	Yes	edema despite diuretics	3.7	169	2.54	616	80.6	196	10.5	4	1
100	15	9.81272587887416	dead	D-penicil	64.6479027488774	female	7.91534333588873	Yes	Yes	Yes	edema despite diuretics	6	219	2.47	1273	114	98	10.7	4	1
101	15	9.81272587887416	dead	D-penicil	64.6479027488774	female	9.68404336874384	NA	NA	NA	edema despite diuretics	11.4	NA	2.4	NA	114	NA	13	4	1
102	16	11.8962873726865	alive	placebo	40.4446391413865	female	0	No	No	No	No edema	0.7	204	3.66	685	72.9	198	10.8	3	0
103	16	11.8962873726865	alive	placebo	40.4446391413865	female	0.517467966268755	No	No	No	No edema	0.5	NA	3.64	517	74.4	280	11.1	3	0
104	16	11.8962873726865	alive	placebo	40.4446391413865	female	1.03767385828496	No	Yes	No	No edema	0.6	NA	4.13	521	82.2	253	11.7	2	0
105	16	11.8962873726865	alive	placebo	40.4446391413865	female	2.0890373453072	No	Yes	No	No edema	0.7	214	3.55	618	83.7	230	11	2	0
106	16	11.8962873726865	alive	placebo	40.4446391413865	female	3.26360749096485	No	No	No	No edema	0.6	NA	3.68	810	105.4	289	10	2	0
107	16	11.8962873726865	alive	placebo	40.4446391413865	female	4.31223305223962	No	Yes	No	No edema	0.6	NA	3.8	666	93	317	10.1	3	0
108	16	11.8962873726865	alive	placebo	40.4446391413865	female	5.21574854889935	No	No	No	No edema	0.8	202	3.65	630	88.4	209	9.7	3	0
109	16	11.8962873726865	alive	placebo	40.4446391413865	female	6.30818092213339	No	No	No	No edema	0.8	215	3.58	617	66	210	10.3	4	0
110	16	11.8962873726865	alive	placebo	40.4446391413865	female	7.31026174570146	No	No	No	No edema	0.6	225	3.94	611	56	229	11.1	4	0
111	16	11.8962873726865	alive	placebo	40.4446391413865	female	8.33972182674406	No	No	No	No edema	0.8	214	3.29	744	75	244	10.7	4	0
112	16	11.8962873726865	alive	placebo	40.4446391413865	female	9.25692695214106	No	No	No	No edema	0.7	246	3.64	1050	112	243	11.1	4	0
113	16	11.8962873726865	alive	placebo	40.4446391413865	female	10.179607929033	No	No	No	No edema	0.9	270	3.59	827	105	219	11.4	4	0
114	16	11.8962873726865	alive	placebo	40.4446391413865	female	11.0995509801774	No	No	No	No edema	0.9	306	3.51	1004	120	231	11.8	4	0
115	17	2.10546489979192	dead	placebo	52.1848647464681	female	0	No	Yes	No	No edema	2.7	274	3.15	1533	117.8	224	10.5	4	1
116	17	2.10546489979192	dead	placebo	52.1848647464681	female	0.996604972073157	No	Yes	Yes	edema despite diuretics	4.5	266	3.3	1255	202	216	10.6	4	1
117	17	2.10546489979192	dead	placebo	52.1848647464681	female	1.84262402803636	Yes	Yes	Yes	edema despite diuretics	13.6	246	2.44	539	141	322	12.1	4	1
118	18	0.361406198663892	dead	D-penicil	53.9316613733436	female	0	No	Yes	Yes	edema despite diuretics	11.4	178	2.8	961	280.6	283	12.4	4	1
119	19	13.4185740882707	alive	D-penicil	49.5619318804074	female	0	No	Yes	No	edema no diuretics	0.7	235	3.56	1881	93	209	11	3	0
120	19	13.4185740882707	alive	D-penicil	49.5619318804074	female	0.531157595006023	No	No	Yes	No edema	0.5	NA	4	942	46.5	215	11.2	3	0
121	19	13.4185740882707	alive	D-penicil	49.5619318804074	female	1.10612200197131	No	No	No	No edema	0.5	205	4.11	783	58.9	205	10.4	3	0
122	19	13.4185740882707	alive	D-penicil	49.5619318804074	female	1.96309276092432	No	No	No	No edema	0.5	NA	4.46	693	49.6	191	10.4	3	0
123	19	13.4185740882707	alive	D-penicil	49.5619318804074	female	2.95969773299748	No	No	Yes	No edema	0.3	NA	4.3	912	60.5	218	10.2	3	0
124	19	13.4185740882707	alive	D-penicil	49.5619318804074	female	4.01653707151462	No	No	Yes	No edema	0.4	NA	3.92	872	86.8	181	9.7	3	0
125	19	13.4185740882707	alive	D-penicil	49.5619318804074	female	5.01040411784032	No	Yes	Yes	No edema	0.5	NA	3.73	910	55.8	224	9.9	4	0
126	19	13.4185740882707	alive	D-penicil	49.5619318804074	female	6.00700908991348	No	Yes	No	No edema	0.5	NA	3.25	850	37.2	199	9.7	3	0
127	19	13.4185740882707	alive	D-penicil	49.5619318804074	female	7.00635198773409	No	Yes	No	No edema	0.5	197	3.65	717	35	165	10.4	3	0
128	19	13.4185740882707	alive	D-penicil	49.5619318804074	female	8.0002190340598	No	Yes	No	No edema	0.5	196	4.11	901	48	182	10.6	4	0
129	19	13.4185740882707	alive	D-penicil	49.5619318804074	female	8.99682400613295	No	Yes	No	No edema	0.5	201	3.39	998	57	178	10.3	4	0
130	19	13.4185740882707	alive	D-penicil	49.5619318804074	female	9.94140838900449	No	Yes	No	No edema	0.8	198	3.45	1234	73	233	10.8	4	0
131	19	13.4185740882707	alive	D-penicil	49.5619318804074	female	10.9407512868251	No	Yes	No	No edema	0.8	206	3.53	987	75	181	11.7	4	0
132	19	13.4185740882707	alive	D-penicil	49.5619318804074	female	11.8716460409594	No	Yes	No	No edema	0.9	218	3.71	997	67	195	11.6	4	0
133	19	13.4185740882707	alive	D-penicil	49.5619318804074	female	12.8572993100427	No	Yes	No	No edema	0.8	197	3.3	798	59	162	11.9	4	0
134	20	3.71262731354726	dead	placebo	59.9550980177418	female	0	No	Yes	No	No edema	5.1	374	3.51	1919	122.5	322	13	4	1
135	20	3.71262731354726	dead	placebo	59.9550980177418	female	0.495564560289125	No	Yes	No	No edema	15.3	NA	3.42	2172	156.6	437	11	4	1
136	20	3.71262731354726	dead	placebo	59.9550980177418	female	0.914467199649545	No	Yes	No	No edema	11.1	NA	3.12	2172	156.6	506	10.7	4	1
137	20	3.71262731354726	dead	placebo	59.9550980177418	female	3.67977220457781	NA	NA	NA	No edema	32	NA	2.4	NA	156.6	NA	19	4	1
138	21	10.0125944584383	dead	placebo	64.1906691490527	male	0	No	Yes	Yes	No edema	0.6	252	3.83	843	65.1	336	11.4	4	1
139	21	10.0125944584383	dead	placebo	64.1906691490527	male	0.479137005804403	No	Yes	No	No edema	0.6	NA	3.74	810	76	328	11.6	4	1
140	21	10.0125944584383	dead	placebo	64.1906691490527	male	1.01577045230533	No	Yes	Yes	No edema	0.6	NA	3.6	843	65.1	238	11.2	4	1
141	21	10.0125944584383	dead	placebo	64.1906691490527	male	1.94118935494469	No	Yes	Yes	No edema	1.2	NA	3.47	1377	113.2	218	10.9	4	1
142	21	10.0125944584383	dead	placebo	64.1906691490527	male	2.98981491621947	No	Yes	Yes	No edema	1.7	NA	3.2	1211	99.2	294	11.6	4	1
143	21	10.0125944584383	dead	placebo	64.1906691490527	male	3.98641988829263	No	Yes	Yes	No edema	1.7	NA	3.22	1150	148.8	160	11.6	4	1
144	21	10.0125944584383	dead	placebo	64.1906691490527	male	4.94469389990143	No	Yes	Yes	No edema	2.4	214	2.88	882	144	160	11.7	4	1
145	21	10.0125944584383	dead	placebo	64.1906691490527	male	5.96046435220677	No	No	Yes	No edema	3.3	NA	2.63	769	146	128	12.5	4	1
146	21	10.0125944584383	dead	placebo	64.1906691490527	male	7.00087613623919	No	Yes	Yes	No edema	3.2	202	2.74	710	105	103	13.1	4	1
147	21	10.0125944584383	dead	placebo	64.1906691490527	male	8.01664658854452	No	Yes	Yes	No edema	3.7	NA	2.54	575	103	119	13.3	4	1
148	21	10.0125944584383	dead	placebo	64.1906691490527	male	9.00777570912277	No	Yes	Yes	edema despite diuretics	3.3	129	2.14	470	73	95	14.1	4	1
149	21	10.0125944584383	dead	placebo	64.1906691490527	male	9.61833315080495	NA	NA	NA	edema despite diuretics	7.8	NA	2.4	NA	73	NA	13.8	4	1
150	22	1.84262402803636	dead	D-penicil	56.2780637389114	female	0	No	No	Yes	No edema	3.4	271	3.63	1376	120.9	173	11.6	4	1
151	22	1.84262402803636	dead	D-penicil	56.2780637389114	female	0.509254189026394	Yes	No	Yes	edema no diuretics	2.1	NA	2.77	1820	116.3	137	11.1	4	1
152	22	1.84262402803636	dead	D-penicil	56.2780637389114	female	0.985653269083342	No	No	Yes	edema no diuretics	2.4	NA	2.37	1756	148.8	182	11.7	4	1
153	23	0.722812397327784	dead	placebo	55.9686781294491	female	0	Yes	Yes	Yes	edema despite diuretics	17.4	395	2.94	6065	227	214	11.7	4	1
154	23	0.722812397327784	dead	placebo	55.9686781294491	female	0.498302486036579	Yes	Yes	Yes	edema despite diuretics	19.5	NA	2.45	949	167.4	252	21	4	1
155	24	11.1679991238638	dead	D-penicil	44.5214105793451	male	0	No	Yes	No	No edema	2.1	456	4	5719	221.9	70	9.9	2	1
156	24	11.1679991238638	dead	D-penicil	44.5214105793451	male	0.616033293177089	No	No	No	No edema	1.9	NA	4.13	1089	131.8	264	10.3	2	1
157	24	11.1679991238638	dead	D-penicil	44.5214105793451	male	1.11433577921367	No	No	No	No edema	3.3	NA	3.69	1016	131.8	286	11	2	1
158	24	11.1679991238638	dead	D-penicil	44.5214105793451	male	2.0534443105903	No	No	No	No edema	3.9	NA	3.77	1024	153.5	323	10.3	1	1
159	24	11.1679991238638	dead	D-penicil	44.5214105793451	male	3.07195268864308	No	No	No	No edema	3.8	NA	4.57	984	254.2	341	10.7	1	1
160	24	11.1679991238638	dead	D-penicil	44.5214105793451	male	4.04939218048407	No	Yes	No	No edema	3.6	NA	3.66	909	119.4	317	9.6	1	1
161	24	11.1679991238638	dead	D-penicil	44.5214105793451	male	5.06242470704195	No	Yes	No	No edema	4	NA	3.71	1365	204.6	289	9.6	1	1
162	24	11.1679991238638	dead	D-penicil	44.5214105793451	male	6.00427116416603	No	Yes	No	No edema	4.9	NA	3.54	1232	198.4	313	10.4	3	1
163	24	11.1679991238638	dead	D-penicil	44.5214105793451	male	7.02004161647136	No	Yes	No	No edema	4.2	NA	3.09	1030	207.7	296	10.4	3	1
164	24	11.1679991238638	dead	D-penicil	44.5214105793451	male	7.97557770233271	No	No	No	No edema	5.7	307	3.43	904	193	311	9.8	3	1
165	24	11.1679991238638	dead	D-penicil	44.5214105793451	male	8.99134815463805	No	Yes	No	No edema	10.2	394	3.17	1019	259	242	10.9	3	1
166	24	11.1679991238638	dead	D-penicil	44.5214105793451	male	10.029022012923	No	No	No	No edema	9.7	310	3.63	826	268	204	10.8	3	1
167	24	11.1679991238638	dead	D-penicil	44.5214105793451	male	11.0447924652283	Yes	Yes	No	edema no diuretics	16.8	126	1.56	836	229	252	11.6	3	1
168	25	13.1310918847881	alive	placebo	45.0744715803307	female	0	No	No	No	No edema	0.7	298	4.1	661	107	324	11.3	2	0
169	25	13.1310918847881	alive	placebo	45.0744715803307	female	0.544847223743292	No	No	No	No edema	0.5	NA	3.93	589	328.6	285	10.3	2	0
170	25	13.1310918847881	alive	placebo	45.0744715803307	female	1.06231519001205	No	No	No	No edema	0.6	NA	3.7	373	43.4	264	10.4	1	0
171	25	13.1310918847881	alive	placebo	45.0744715803307	female	2.12189245427664	No	No	No	No edema	0.5	NA	3.83	649	88.4	219	10.1	3	0
172	25	13.1310918847881	alive	placebo	45.0744715803307	female	3.06100098565327	No	No	No	No edema	0.7	NA	3.61	595	93	188	12.6	3	0
173	25	13.1310918847881	alive	placebo	45.0744715803307	female	4.13152995290768	No	No	No	No edema	0.4	NA	3.81	438	46.5	150	9.4	2	0
174	25	13.1310918847881	alive	placebo	45.0744715803307	female	5.09801774175884	No	Yes	No	No edema	0.5	NA	3.56	548	85.3	209	9.9	3	0
175	25	13.1310918847881	alive	placebo	45.0744715803307	female	6.06998138210492	No	No	Yes	No edema	0.4	278	3.16	661	77.5	208	9.7	2	0
176	25	13.1310918847881	alive	placebo	45.0744715803307	female	7.00635198773409	No	No	Yes	No edema	0.5	257	3.46	552	45	170	9.8	3	0
177	25	13.1310918847881	alive	placebo	45.0744715803307	female	8.11794984120031	No	No	Yes	No edema	0.6	285	3.45	838	72	110	10.7	4	0
178	25	13.1310918847881	alive	placebo	45.0744715803307	female	8.9584930456686	No	No	No	No edema	0.5	260	3.37	1020	67	98	10.9	4	0
179	25	13.1310918847881	alive	placebo	45.0744715803307	female	9.95783594348921	No	No	Yes	No edema	0.7	NA	2.83	1560	75	148	10.7	4	0
180	26	3.95356477932318	dead	placebo	52.0260650531158	female	0	No	Yes	Yes	No edema	5.2	1128	3.68	3228	165.9	421	9.9	3	1
181	26	3.95356477932318	dead	placebo	52.0260650531158	female	0.544847223743292	No	Yes	Yes	No edema	6.6	NA	2.87	3846	196.9	443	11.4	3	1
182	26	3.95356477932318	dead	placebo	52.0260650531158	female	1.03493593253751	No	Yes	No	No edema	5.8	NA	2.94	2920	210.8	302	10.4	4	1
183	26	3.95356477932318	dead	placebo	52.0260650531158	female	2.02880297886321	Yes	Yes	Yes	edema no diuretics	6	634	2.6	2466	207.7	360	11.6	4	1
184	26	3.95356477932318	dead	placebo	52.0260650531158	female	2.98433906472456	Yes	Yes	Yes	edema despite diuretics	9	508	2.54	2061	241	272	10.4	4	1
185	26	3.95356477932318	dead	placebo	52.0260650531158	female	3.92618552184865	NA	NA	NA	edema despite diuretics	16.2	NA	1.81	NA	241	NA	12.5	4	1
186	27	0.210820282553937	dead	placebo	54.4409155623699	female	0	Yes	Yes	Yes	edema no diuretics	21.6	175	3.31	3697	101.9	80	12	4	1
187	28	1.5031212353521	dead	placebo	44.9485269959479	female	0	Yes	Yes	Yes	edema despite diuretics	17.2	222	3.23	1975	189.1	144	13	4	1
188	28	1.5031212353521	dead	placebo	44.9485269959479	female	0.490088708794218	Yes	Yes	Yes	edema despite diuretics	15	NA	3.03	1485	164.3	155	13	4	1
189	28	1.5031212353521	dead	placebo	44.9485269959479	female	1.02672215529515	Yes	Yes	Yes	edema despite diuretics	21.3	NA	2.59	1257	162.8	143	13	4	1
190	29	13.8922352425802	dead	placebo	63.878545613843	female	0	No	No	No	No edema	0.7	370	3.78	5833	73.5	390	10.6	2	1
191	29	13.8922352425802	dead	placebo	63.878545613843	female	0.48461285729931	No	No	No	No edema	0.7	NA	3.9	1228	103.9	335	11	2	1
192	29	13.8922352425802	dead	placebo	63.878545613843	female	1.00208082356806	No	No	No	No edema	0.6	NA	3.9	1078	164.3	280	11	2	1
193	29	13.8922352425802	dead	placebo	63.878545613843	female	2.36009199430511	No	No	No	No edema	0.5	NA	3.74	904	69.8	264	10.1	1	1
194	29	13.8922352425802	dead	placebo	63.878545613843	female	3.58394480341693	No	No	No	No edema	0.5	NA	3.74	1102	96.1	290	10.6	1	1
195	29	13.8922352425802	dead	placebo	63.878545613843	female	4.58054977549009	No	Yes	No	No edema	0.6	NA	3.27	1112	119.4	302	9.9	2	1
196	29	13.8922352425802	dead	placebo	63.878545613843	female	5.60453400503778	No	No	No	No edema	0.8	NA	3.32	595	110.1	272	9.9	2	1
197	29	13.8922352425802	dead	placebo	63.878545613843	female	6.57649764538386	No	Yes	No	No edema	1	NA	3.44	1237	99.2	247	9.7	4	1
198	29	13.8922352425802	dead	placebo	63.878545613843	female	9.30073376410032	Yes	Yes	Yes	edema despite diuretics	2.2	261	2.6	836	117	144	11.3	4	1
199	29	13.8922352425802	dead	placebo	63.878545613843	female	11.863432263717	Yes	Yes	Yes	edema despite diuretics	1.4	242	2.47	830	73	163	12.4	4	1
200	30	0.878874164932647	dead	placebo	41.3864855985106	female	0	No	Yes	Yes	No edema	3.6	260	2.54	7277	121.3	124	11	4	1
201	30	0.878874164932647	dead	placebo	41.3864855985106	female	0.490088708794218	No	Yes	Yes	edema no diuretics	15.2	NA	2.9	2432	206.2	272	21	4	1
202	30	0.878874164932647	dead	placebo	41.3864855985106	female	0.818639798488665	Yes	Yes	Yes	edema no diuretics	36	NA	2.9	1904	300.7	116	13.1	4	1
203	31	10.5108969444749	dead	placebo	41.5534990691052	female	0	No	Yes	No	No edema	4.7	296	3.44	9933	206.4	195	10.3	2	1
204	31	10.5108969444749	dead	placebo	41.5534990691052	female	0.501040411784032	No	No	No	No edema	2.9	NA	3.9	1617	241.8	196	11	2	1
205	31	10.5108969444749	dead	placebo	41.5534990691052	female	0.996604972073157	No	No	Yes	No edema	0.9	NA	4.28	1673	218.6	260	11	3	1
206	31	10.5108969444749	dead	placebo	41.5534990691052	female	2.00963749863104	No	No	No	No edema	3.1	NA	4.56	1268	198.4	316	10.1	3	1
207	31	10.5108969444749	dead	placebo	41.5534990691052	female	2.98707699047202	No	No	No	No edema	3.2	NA	4.48	1236	240.3	327	10.7	3	1
208	31	10.5108969444749	dead	placebo	41.5534990691052	female	4.02475084875698	No	No	No	No edema	2.7	NA	4.19	1212	215.5	282	9.6	2	1
209	31	10.5108969444749	dead	placebo	41.5534990691052	female	4.90636293943708	No	No	No	No edema	2.2	NA	3.96	742	224.8	297	9.4	3	1
210	31	10.5108969444749	dead	placebo	41.5534990691052	female	5.94951264921695	No	No	No	No edema	1.8	NA	3.89	742	224.8	244	9.9	3	1
211	31	10.5108969444749	dead	placebo	41.5534990691052	female	6.95433139853247	No	Yes	No	No edema	1.9	NA	3.04	875	244.9	289	10.1	4	1
212	31	10.5108969444749	dead	placebo	41.5534990691052	female	8.01938451429197	No	No	Yes	No edema	2.8	267	3.81	708	234	182	10.1	4	1
213	31	10.5108969444749	dead	placebo	41.5534990691052	female	9.0296791151024	No	No	Yes	No edema	6	192	3.32	690	197	129	11.6	4	1
214	31	10.5108969444749	dead	placebo	41.5534990691052	female	9.82915343335889	No	No	Yes	No edema	12	219	2.89	995	211	120	12.6	4	1
215	32	14.2153104807798	alive	placebo	53.9973715912824	female	0	No	Yes	No	edema no diuretics	1.8	262	3.34	7277	82.6	286	10.6	4	0
216	32	14.2153104807798	alive	placebo	53.9973715912824	female	0.498302486036579	No	No	No	No edema	1.9	NA	4.05	2144	116.3	223	10.5	4	0
217	32	14.2153104807798	alive	placebo	53.9973715912824	female	0.996604972073157	No	No	No	No edema	1.6	NA	4.03	1704	96.1	241	11.5	4	0
218	32	14.2153104807798	alive	placebo	53.9973715912824	female	1.99320994414631	No	No	No	edema no diuretics	1.3	NA	3.5	1681	89.9	225	10.1	4	0
219	32	14.2153104807798	alive	placebo	53.9973715912824	female	3.00898039645165	No	No	No	edema no diuretics	1.4	NA	4.08	1655	107	250	10.6	4	0
220	32	14.2153104807798	alive	placebo	53.9973715912824	female	4.00558536852481	No	No	No	edema no diuretics	1.2	NA	3.82	1820	91.5	238	9.9	3	0
221	32	14.2153104807798	alive	placebo	53.9973715912824	female	4.98850071186069	No	Yes	No	edema no diuretics	1.2	NA	3.7	1607	99.2	176	9.6	4	0
222	32	14.2153104807798	alive	placebo	53.9973715912824	female	5.99879531267112	No	Yes	No	edema no diuretics	1	NA	3.49	1607	89.9	176	9.9	4	0
223	32	14.2153104807798	alive	placebo	53.9973715912824	female	6.9762348045121	No	Yes	No	edema no diuretics	1	NA	3.49	1474	91.5	192	10.7	4	0
224	32	14.2153104807798	alive	placebo	53.9973715912824	female	8.10699813821049	No	Yes	No	edema no diuretics	0.7	220	3.32	1286	83	178	9.7	4	0
225	32	14.2153104807798	alive	placebo	53.9973715912824	female	9.01051363487022	No	No	No	edema no diuretics	0.7	214	3.46	1261	80	212	10.5	4	0
226	32	14.2153104807798	alive	placebo	53.9973715912824	female	10.0454495674077	No	NA	No	edema no diuretics	0.7	231	3.47	1026	67	159	10.9	4	0
227	32	14.2153104807798	alive	placebo	53.9973715912824	female	10.9845580987844	No	Yes	No	edema no diuretics	0.8	207	3.2	1141	67	204	10.7	4	0
228	32	14.2153104807798	alive	placebo	53.9973715912824	female	12.0961559522506	No	No	No	edema no diuretics	0.8	197	3.46	902	60	159	10.7	4	0
229	32	14.2153104807798	alive	placebo	53.9973715912824	female	13.0735954440916	No	No	No	edema no diuretics	0.5	205	3.81	1038	82	166	11.4	4	0
230	32	14.2153104807798	alive	placebo	53.9973715912824	female	14.1057934508816	No	No	No	edema no diuretics	0.9	200	3.32	866	61	132	11.1	4	0
231	33	8.67922461942832	dead	placebo	51.2840871755558	female	0	No	No	No	No edema	0.8	210	3.19	1592	218.6	180	12	3	1
232	33	8.67922461942832	dead	placebo	51.2840871755558	female	0.495564560289125	No	No	No	No edema	1.1	NA	3.82	1809	124	254	11.4	3	1
233	33	8.67922461942832	dead	placebo	51.2840871755558	female	0.996604972073157	No	No	No	No edema	0.8	NA	3.44	1323	96.1	197	10.2	3	1
234	33	8.67922461942832	dead	placebo	51.2840871755558	female	2.01511335012594	No	No	No	No edema	0.8	195	3.69	2054	128.7	259	11.2	3	1
235	33	8.67922461942832	dead	placebo	51.2840871755558	female	3.53192421421531	No	No	No	No edema	2.1	NA	2.93	2612	113.2	178	10.1	3	1
236	33	8.67922461942832	dead	placebo	51.2840871755558	female	4.46008104260212	No	No	No	No edema	1.3	NA	3.71	2017	170.5	251	9.7	4	1
237	33	8.67922461942832	dead	placebo	51.2840871755558	female	5.48406527214982	No	Yes	No	No edema	1.2	NA	3.72	1393	125.6	149	9.9	4	1
238	33	8.67922461942832	dead	placebo	51.2840871755558	female	6.41769795203154	No	No	No	No edema	1	202	3.6	2002	113.2	177	9.8	4	1
239	33	8.67922461942832	dead	placebo	51.2840871755558	female	7.43073047858942	No	No	No	No edema	1.6	218	3.37	1525	101	166	9.9	3	1
240	33	8.67922461942832	dead	placebo	51.2840871755558	female	8.224728945351	No	No	No	No edema	1.3	NA	3.37	1498	85	147	10.7	3	1
241	34	12.5999342897821	alive	D-penicil	52.0616580878327	female	0	No	No	No	edema no diuretics	0.8	364	3.7	1840	170.5	273	10.5	2	0
242	34	12.5999342897821	alive	D-penicil	52.0616580878327	female	0.588654035702552	No	No	No	edema no diuretics	0.8	NA	4.34	1444	193.8	244	10.1	2	0
243	34	12.5999342897821	alive	D-penicil	52.0616580878327	female	0.974701566093528	No	No	No	edema no diuretics	0.7	354	4.25	1249	167.4	218	10	2	0
244	34	12.5999342897821	alive	D-penicil	52.0616580878327	female	1.97404446391414	No	No	No	edema no diuretics	0.5	344	4.14	1280	141.1	200	9.9	2	0
245	34	12.5999342897821	alive	D-penicil	52.0616580878327	female	3.00624247070419	No	No	No	edema no diuretics	0.9	NA	3.58	1193	122.5	223	10.1	2	0
246	34	12.5999342897821	alive	D-penicil	52.0616580878327	female	3.94535100208082	No	No	No	edema no diuretics	0.8	NA	3.85	950	91.5	279	10.5	4	0
247	34	12.5999342897821	alive	D-penicil	52.0616580878327	female	4.98028693461833	No	No	No	edema no diuretics	1.2	NA	3.85	1031	122.5	198	10.1	3	0
248	34	12.5999342897821	alive	D-penicil	52.0616580878327	female	6.03712627313547	No	No	No	edema no diuretics	1.4	348	3.32	1082	117	212	9.9	4	0
249	34	12.5999342897821	alive	D-penicil	52.0616580878327	female	7.08575183441025	No	Yes	No	edema no diuretics	1.2	346	3.7	765	86	206	9.9	3	0
250	34	12.5999342897821	alive	D-penicil	52.0616580878327	female	8.06319132625123	No	Yes	No	edema no diuretics	1.2	320	3.42	674	93	198	10.6	3	0
251	34	12.5999342897821	alive	D-penicil	52.0616580878327	female	9.08443763005147	No	Yes	No	edema despite diuretics	0.3	318	2.96	762	88	224	10.8	3	0
252	34	12.5999342897821	alive	D-penicil	52.0616580878327	female	10.0947322308619	No	Yes	No	edema no diuretics	1.2	345	3.25	790	130	225	11.8	3	0
253	34	12.5999342897821	alive	D-penicil	52.0616580878327	female	11.1132406089147	No	Yes	No	edema no diuretics	1.1	301	2.95	689	121	162	11.4	3	0
254	34	12.5999342897821	alive	D-penicil	52.0616580878327	female	12.2029350564013	No	Yes	No	edema no diuretics	1	329	2.99	661	97	193	11.6	3	0
255	35	7.79487460300077	dead	placebo	48.6200854232833	female	0	No	No	No	No edema	1.2	314	3.2	12259	72.2	431	10.6	3	1
256	35	7.79487460300077	dead	placebo	48.6200854232833	female	0.531157595006023	No	Yes	Yes	No edema	1.5	NA	4.18	2721	96.1	435	11	3	1
257	35	7.79487460300077	dead	placebo	48.6200854232833	female	1.0294600810426	No	Yes	No	edema no diuretics	3.5	NA	3.67	3112	130.2	422	10.9	4	1
258	35	7.79487460300077	dead	placebo	48.6200854232833	female	2.03427883035812	No	Yes	No	No edema	4.2	271	3.7	2780	117.8	473	10.5	4	1
259	36	11.7210601248494	alive	placebo	56.4122221005366	female	0	No	No	No	No edema	0.3	172	3.39	558	71.3	311	10.6	2	0
260	36	11.7210601248494	alive	placebo	56.4122221005366	female	0.514730040521301	No	No	No	No edema	0.5	NA	3.98	193	38.8	280	11.4	2	0
261	36	11.7210601248494	alive	placebo	56.4122221005366	female	1.67013470594677	No	No	No	No edema	0.6	NA	3.66	247	35.7	250	11.4	1	0
262	36	11.7210601248494	alive	placebo	56.4122221005366	female	2.68316723250465	No	No	No	No edema	0.5	NA	3.99	246	41.9	234	10.9	3	0
263	36	11.7210601248494	alive	placebo	56.4122221005366	female	3.65786879859818	No	No	Yes	No edema	0.6	NA	3.85	231	37.2	257	10.8	3	0
264	36	11.7210601248494	alive	placebo	56.4122221005366	female	4.69280473113569	No	No	Yes	No edema	0.8	201	3.24	6538	79.1	193	10.5	4	0
265	36	11.7210601248494	alive	placebo	56.4122221005366	female	5.55525134158362	No	Yes	No	No edema	0.8	214	3.32	493	53	213	10.6	4	0
266	36	11.7210601248494	alive	placebo	56.4122221005366	female	6.6093527543533	No	Yes	Yes	No edema	0.6	239	2.86	582	72	40	11.3	4	0
267	36	11.7210601248494	alive	placebo	56.4122221005366	female	7.62512320665864	No	Yes	Yes	No edema	0.5	219	2.94	678	60	NA	11.8	4	0
268	36	11.7210601248494	alive	placebo	56.4122221005366	female	8.58887306976235	Yes	Yes	Yes	edema no diuretics	0.3	192	2.59	383	52	101	11.3	4	0
269	36	11.7210601248494	alive	placebo	56.4122221005366	female	10.831234256927	No	Yes	Yes	No edema	0.7	236	2.76	761	43	220	12.3	4	0
270	37	0.610557441682182	dead	D-penicil	61.7292739020918	female	0	Yes	Yes	No	edema despite diuretics	7.1	334	3.01	6931	180.6	102	12	4	1
271	37	0.610557441682182	dead	D-penicil	61.7292739020918	female	0.394261307633337	Yes	Yes	Yes	edema despite diuretics	13.5	NA	2.38	1737	218.6	114	13.3	4	1
272	38	8.8818311247399	dead	placebo	36.627970649436	female	0	No	Yes	Yes	No edema	3.3	383	3.53	1234	138	234	11	4	1
273	38	8.8818311247399	dead	placebo	36.627970649436	female	1.18004599715256	No	Yes	Yes	No edema	5.2	NA	2.69	2000	103.9	306	10.9	4	1
274	38	8.8818311247399	dead	placebo	36.627970649436	female	1.79060343883474	No	Yes	Yes	No edema	3.3	246	3.19	1536	156.6	192	11.6	4	1
275	38	8.8818311247399	dead	placebo	36.627970649436	female	2.88577373781623	No	Yes	Yes	edema no diuretics	1.6	NA	2.86	1350	128.7	151	10.8	3	1
276	38	8.8818311247399	dead	placebo	36.627970649436	female	3.80571678896068	No	Yes	No	No edema	1.6	NA	3.09	1498	139.5	156	10.6	3	1
277	38	8.8818311247399	dead	placebo	36.627970649436	female	4.83791479575074	No	Yes	No	No edema	1.5	NA	2.87	1364	110.1	321	10.8	4	1
278	38	8.8818311247399	dead	placebo	36.627970649436	female	6.21782937246742	No	Yes	No	No edema	2.7	161	2.58	1235	127	204	11.1	4	1
279	38	8.8818311247399	dead	placebo	36.627970649436	female	7.29383419121673	No	Yes	No	No edema	2.5	168	2.31	1226	79	191	11.1	4	1
280	38	8.8818311247399	dead	placebo	36.627970649436	female	8.02759829153433	No	Yes	No	edema no diuretics	4.3	NA	2.1	909	69	169	13.7	4	1
281	38	8.8818311247399	dead	placebo	36.627970649436	female	8.78600372357902	NA	NA	NA	edema no diuretics	5.6	NA	1.9	NA	69	NA	11.9	4	1
282	39	6.28901544190122	dead	D-penicil	55.3937137224838	female	0	No	Yes	No	No edema	0.7	282	3	9067	72.2	563	10.6	4	1
283	39	6.28901544190122	dead	D-penicil	55.3937137224838	female	0.511992114773847	No	Yes	No	No edema	0.4	NA	3.25	1608	94.6	475	11	4	1
284	39	6.28901544190122	dead	D-penicil	55.3937137224838	female	0.933632679881722	Yes	Yes	No	edema no diuretics	0.7	254	2.96	1549	125.6	675	11	4	1
285	39	6.28901544190122	dead	D-penicil	55.3937137224838	female	2.00689957288358	Yes	Yes	Yes	edema despite diuretics	0.5	NA	3.77	1343	65.1	713	10	4	1
286	39	6.28901544190122	dead	D-penicil	55.3937137224838	female	3.09933194611762	No	No	No	edema no diuretics	0.6	NA	2.98	1034	116.3	991	11.1	4	1
287	39	6.28901544190122	dead	D-penicil	55.3937137224838	female	4.05760595772643	No	Yes	Yes	edema despite diuretics	1	NA	3.1	1343	156.6	490	10.8	4	1
288	39	6.28901544190122	dead	D-penicil	55.3937137224838	female	5.15551418245537	No	Yes	Yes	edema despite diuretics	4.3	NA	3.18	1639	181.4	549	10	4	1
289	39	6.28901544190122	dead	D-penicil	55.3937137224838	female	6.15211915452853	No	Yes	No	edema no diuretics	10.5	275	2.6	1034	258.9	556	10.3	4	1
290	40	14.0619866389224	alive	D-penicil	46.6706822910963	female	0	No	No	No	No edema	1.3	NA	3.34	11047	104.5	358	11	4	0
291	40	14.0619866389224	alive	D-penicil	46.6706822910963	female	0.498302486036579	No	No	No	No edema	1.2	NA	3.5	2586	116.3	166	11	4	0
292	40	14.0619866389224	alive	D-penicil	46.6706822910963	female	0.914467199649545	No	Yes	No	No edema	0.8	NA	3.9	1913	141.1	114	11.7	4	0
293	40	14.0619866389224	alive	D-penicil	46.6706822910963	female	2.24783703865951	No	No	No	No edema	3.2	208	3.93	1517	144.2	147	11.2	4	0
294	40	14.0619866389224	alive	D-penicil	46.6706822910963	female	3.26086956521739	No	No	Yes	No edema	4.8	291	3.68	1228	162.8	168	10.5	4	0
295	40	14.0619866389224	alive	D-penicil	46.6706822910963	female	4.24104698280583	No	No	Yes	No edema	5	NA	3.48	1699	170.5	122	11.9	4	0
296	40	14.0619866389224	alive	D-penicil	46.6706822910963	female	5.2896725440806	No	No	Yes	No edema	8	NA	3.17	1518	139.5	133	10.8	4	0
297	40	14.0619866389224	alive	D-penicil	46.6706822910963	female	6.23151900120469	No	Yes	Yes	No edema	7.6	NA	3.37	1645	124	100	10	4	0
298	40	14.0619866389224	alive	D-penicil	46.6706822910963	female	7.17062753258132	No	No	Yes	No edema	9.7	247	3.27	1695	224.8	97	10.3	4	0
299	40	14.0619866389224	alive	D-penicil	46.6706822910963	female	8.19461176212901	No	No	Yes	No edema	7.4	221	2.89	1699	141	120	10	4	0
300	40	14.0619866389224	alive	D-penicil	46.6706822910963	female	9.15014784799036	Yes	Yes	Yes	edema no diuretics	4.7	229	3.33	1399	94	155	11.4	4	0
301	40	14.0619866389224	alive	D-penicil	46.6706822910963	female	10.1850837805279	No	Yes	Yes	edema no diuretics	12	196	3.15	1602	105	171	11.7	4	0
302	40	14.0619866389224	alive	D-penicil	46.6706822910963	female	11.1570474208739	No	Yes	Yes	No edema	5.6	NA	2.72	1576	77	183	12	4	0
303	40	14.0619866389224	alive	D-penicil	46.6706822910963	female	12.1509144671996	No	No	Yes	edema despite diuretics	7.3	NA	2.98	1776	168	156	12.6	4	0
304	40	14.0619866389224	alive	D-penicil	46.6706822910963	female	13.2652502464133	No	Yes	Yes	edema despite diuretics	18	192	2.88	1195	144	222	12.7	4	0
305	41	3.69619975906253	dead	D-penicil	33.6354178074691	female	0	No	Yes	No	No edema	6.8	NA	3.26	1215	151.9	226	11.7	4	1
306	41	3.69619975906253	dead	D-penicil	33.6354178074691	female	0.818639798488665	Yes	Yes	No	edema despite diuretics	2.1	NA	3.27	1648	125.6	171	12.2	4	1
307	41	3.69619975906253	dead	D-penicil	33.6354178074691	female	2.17938889497317	No	Yes	No	edema no diuretics	4.8	NA	3.44	2192	116.3	116	11.7	4	1
308	41	3.69619975906253	dead	D-penicil	33.6354178074691	female	3.15135253531924	No	Yes	Yes	edema despite diuretics	16.2	NA	2.73	1240	145.7	109	13.6	4	1
309	42	14.023655678458	alive	placebo	33.695652173913	female	0	No	Yes	Yes	No edema	2.1	NA	3.54	8778	56.8	344	11	4	0
310	42	14.023655678458	alive	placebo	33.695652173913	female	0.977439491840981	No	No	Yes	No edema	2.1	NA	4.18	1606	139.5	358	11.6	4	0
311	42	14.023655678458	alive	placebo	33.695652173913	female	1.46479027488775	No	Yes	Yes	No edema	2.4	NA	3.43	1272	119.4	305	11	4	0
312	42	14.023655678458	alive	placebo	33.695652173913	female	1.95487898368196	No	Yes	Yes	No edema	2.1	NA	4.24	1712	124	249	10.4	4	0
313	42	14.023655678458	alive	placebo	33.695652173913	female	2.99255284196693	No	Yes	Yes	No edema	3	NA	4.11	1488	147.3	357	12.4	4	0
314	42	14.023655678458	alive	placebo	33.695652173913	female	3.99463366553499	Yes	Yes	Yes	No edema	2.2	NA	3.43	1481	170.5	475	11	4	0
315	42	14.023655678458	alive	placebo	33.695652173913	female	5.02683167232505	No	No	Yes	No edema	5.2	NA	3.35	2022	176.7	357	10.7	4	0
316	42	14.023655678458	alive	placebo	33.695652173913	female	5.93856094622714	No	No	Yes	No edema	4.4	NA	3.29	1709	285.2	240	10.7	4	0
317	42	14.023655678458	alive	placebo	33.695652173913	female	6.95706932427993	No	Yes	Yes	No edema	6.1	247	3.31	1085	170.5	186	10.8	4	0
318	42	14.023655678458	alive	placebo	33.695652173913	female	7.89891578140401	Yes	Yes	Yes	edema no diuretics	5.8	245	3.38	1179	169	183	10.6	4	0
319	42	14.023655678458	alive	placebo	33.695652173913	female	9.08443763005147	No	Yes	Yes	No edema	9.3	230	3.19	1448	232	191	11.4	4	0
320	42	14.023655678458	alive	placebo	33.695652173913	female	9.98521520096375	No	Yes	Yes	No edema	14.2	297	3.05	1572	188	301	10.8	4	0
321	42	14.023655678458	alive	placebo	33.695652173913	female	10.9818201730369	Yes	Yes	Yes	edema no diuretics	12.2	NA	2.91	2604	236	237	11.6	4	0
322	42	14.023655678458	alive	placebo	33.695652173913	female	12.0167561055744	No	Yes	Yes	No edema	13.8	330	2.83	2979	238	261	12	4	0
323	42	14.023655678458	alive	placebo	33.695652173913	female	13.3200087613624	Yes	Yes	Yes	No edema	10.5	329	2.86	3340	264	231	12	4	0
324	42	14.023655678458	alive	placebo	33.695652173913	female	14.0127039754682	No	Yes	Yes	edema no diuretics	13	261	2.34	2337	217	152	12.6	4	0
325	43	14.3056620304457	alive	D-penicil	48.8719745920491	female	0	No	No	No	No edema	1.1	361	3.64	5430	67.1	203	10.6	2	0
326	43	14.3056620304457	alive	D-penicil	48.8719745920491	female	0.511992114773847	No	No	No	No edema	0.8	NA	3.38	1433	111.6	163	10.6	2	0
327	43	14.3056620304457	alive	D-penicil	48.8719745920491	female	1.45110064615048	No	No	No	No edema	0.6	NA	4.18	1144	96.1	148	10.6	2	0
328	43	14.3056620304457	alive	D-penicil	48.8719745920491	female	2.50793998466762	No	No	No	No edema	0.8	NA	3.94	989	83.7	170	10.1	2	0
329	43	14.3056620304457	alive	D-penicil	48.8719745920491	female	3.50454495674077	No	Yes	No	No edema	0.6	300	3.98	779	66.7	134	10.4	2	0
330	43	14.3056620304457	alive	D-penicil	48.8719745920491	female	4.50388785456138	No	Yes	No	No edema	0.7	NA	3.78	950	68.2	145	10.7	3	0
331	43	14.3056620304457	alive	D-penicil	48.8719745920491	female	5.42109297995838	No	No	No	No edema	0.6	NA	3.66	930	68.2	167	10.2	1	0
332	43	14.3056620304457	alive	D-penicil	48.8719745920491	female	6.45602891249589	No	Yes	No	No edema	0.7	NA	3.74	712	68.2	119	10.2	1	0
333	43	14.3056620304457	alive	D-penicil	48.8719745920491	female	7.48822691928595	No	No	No	No edema	0.8	264	3.52	742	63.6	124	10.3	2	0
334	43	14.3056620304457	alive	D-penicil	48.8719745920491	female	8.52316285182346	No	No	No	No edema	0.7	276	3.62	760	61	105	10.1	4	0
335	43	14.3056620304457	alive	D-penicil	48.8719745920491	female	9.51976782389661	No	No	No	No edema	0.9	298	3.61	765	72	99	10.8	4	0
336	43	14.3056620304457	alive	D-penicil	48.8719745920491	female	10.5163727959698	No	No	No	No edema	1.1	322	3.36	942	71	83	10.7	4	0
337	43	14.3056620304457	alive	D-penicil	48.8719745920491	female	11.2884678567517	No	No	No	No edema	1.3	317	2.99	833	72	80	11.1	4	0
338	43	14.3056620304457	alive	D-penicil	48.8719745920491	female	12.2056729821487	No	No	No	No edema	1.1	317	3.23	856	74	72	12.2	4	0
339	43	14.3056620304457	alive	D-penicil	48.8719745920491	female	13.3528638703318	Yes	Yes	No	No edema	1.1	NA	3.1	802	53	70	12.2	4	0
340	44	9.38560946227138	dead	placebo	37.5835067352973	female	0	No	Yes	Yes	edema despite diuretics	3.3	299	3.55	1029	119.4	199	11.7	3	1
341	44	9.38560946227138	dead	placebo	37.5835067352973	female	0.525681743511116	No	No	No	edema no diuretics	3.9	NA	3.55	845	91.5	144	10.4	3	1
342	44	9.38560946227138	dead	placebo	37.5835067352973	female	0.985653269083342	No	No	No	edema no diuretics	2.4	NA	3.72	931	130.2	347	10.7	1	1
343	44	9.38560946227138	dead	placebo	37.5835067352973	female	2.00689957288358	No	No	No	edema no diuretics	2.5	NA	3.81	832	223.2	187	11.7	1	1
344	44	9.38560946227138	dead	placebo	37.5835067352973	female	3.36491074362063	No	Yes	No	edema no diuretics	2.6	NA	3.4	872	113.2	159	12.2	1	1
345	44	9.38560946227138	dead	placebo	37.5835067352973	female	4.38068119592597	No	Yes	No	edema no diuretics	2.9	NA	3.38	803	116.3	127	11.4	1	1
346	44	9.38560946227138	dead	placebo	37.5835067352973	female	5.32252765305005	No	Yes	Yes	edema despite diuretics	3.3	NA	2.97	772	97.7	141	11.5	4	1
347	44	9.38560946227138	dead	placebo	37.5835067352973	female	6.35198773409265	No	Yes	Yes	edema despite diuretics	2.9	228	2.8	902	98	131	10.9	4	1
348	44	9.38560946227138	dead	placebo	37.5835067352973	female	7.31299967144891	No	Yes	Yes	edema despite diuretics	4.8	265	2.74	783	169	99	11	4	1
349	44	9.38560946227138	dead	placebo	37.5835067352973	female	8.35067352973387	No	Yes	Yes	edema no diuretics	10	186	2.44	1185	204	155	12.4	4	1
350	44	9.38560946227138	dead	placebo	37.5835067352973	female	9.34727850180703	NA	NA	NA	edema no diuretics	29.4	NA	1.9	NA	204	NA	16.1	4	1
351	45	12.8518234585478	alive	placebo	41.7944365348812	female	0	No	No	No	No edema	0.6	NA	3.93	1826	71.3	474	10.9	2	0
352	45	12.8518234585478	alive	placebo	41.7944365348812	female	0.616033293177089	No	No	No	No edema	0.6	NA	3.67	768	66.7	315	10.9	2	0
353	45	12.8518234585478	alive	placebo	41.7944365348812	female	0.999342897820611	No	No	Yes	No edema	0.6	NA	3.84	1805	79.1	204	10	1	0
354	45	12.8518234585478	alive	placebo	41.7944365348812	female	1.99594786989377	No	No	Yes	No edema	0.6	NA	4.13	2176	100.8	352	9.9	1	0
355	45	12.8518234585478	alive	placebo	41.7944365348812	female	3.3375314861461	No	No	No	No edema	0.5	NA	3.8	1990	79.1	236	9.8	2	0
356	45	12.8518234585478	alive	placebo	41.7944365348812	female	4.35056401270398	No	Yes	Yes	No edema	0.5	NA	4.01	1663	83.7	223	9.2	2	0
357	45	12.8518234585478	alive	placebo	41.7944365348812	female	5.6921476289563	No	Yes	Yes	No edema	0.6	333	2.78	1828	100.8	223	9.7	2	0
358	45	12.8518234585478	alive	placebo	41.7944365348812	female	7.3431168546709	No	No	Yes	No edema	0.6	406	3.45	2025	77	203	9.6	3	0
359	45	12.8518234585478	alive	placebo	41.7944365348812	female	8.81338298105355	No	No	Yes	No edema	0.8	430	3.15	73	70	257	9.8	3	0
360	46	6.17676048625561	dead	D-penicil	45.800021903406	female	0	No	Yes	No	No edema	5.7	482	2.84	11552	136.7	518	12.7	3	1
361	46	6.17676048625561	dead	D-penicil	45.800021903406	female	0.509254189026394	No	Yes	No	No edema	6.1	NA	3.55	2542	257.3	105	11	3	1
362	46	6.17676048625561	dead	D-penicil	45.800021903406	female	0.950060234366444	No	Yes	Yes	edema no diuretics	3.7	NA	3.44	1985	190.7	136	11.7	3	1
363	46	6.17676048625561	dead	D-penicil	45.800021903406	female	1.98499616690395	No	Yes	No	No edema	2.2	NA	3.63	2844	165.9	65	10.8	4	1
364	46	6.17676048625561	dead	D-penicil	45.800021903406	female	2.95148395575512	No	Yes	No	No edema	3	NA	3.13	2356	117.8	84	11.5	4	1
365	46	6.17676048625561	dead	D-penicil	45.800021903406	female	3.92618552184865	No	Yes	No	No edema	5.7	NA	2.9	1612	151.9	223	12	4	1
366	46	6.17676048625561	dead	D-penicil	45.800021903406	female	4.97754900887088	No	Yes	No	edema despite diuretics	9.9	NA	2.6	1190	178.3	79	12.4	4	1
367	46	6.17676048625561	dead	D-penicil	45.800021903406	female	5.95225057496441	No	Yes	Yes	edema despite diuretics	16.5	NA	2.75	881	266.6	110	13.4	4	1
368	47	8.88456905048735	alive	placebo	47.4290877231409	female	0	No	No	No	No edema	0.5	316	3.65	1716	187.6	356	9.8	3	0
369	47	8.88456905048735	alive	placebo	47.4290877231409	female	0.479137005804403	No	No	No	No edema	0.5	NA	3.54	1024	172.1	313	9.7	3	0
370	47	8.88456905048735	alive	placebo	47.4290877231409	female	1.02124630380024	No	No	No	No edema	0.6	NA	3.6	1874	167.4	307	10.1	4	0
371	47	8.88456905048735	alive	placebo	47.4290877231409	female	2.17117511773081	No	Yes	No	No edema	0.6	309	3.44	1389	159.7	236	10.4	4	0
372	47	8.88456905048735	alive	placebo	47.4290877231409	female	3.21706275325813	No	No	No	No edema	0.5	289	3.29	1140	92	208	10.5	4	0
373	47	8.88456905048735	alive	placebo	47.4290877231409	female	4.16438506187712	No	No	No	No edema	0.5	287	2.94	1028	79	190	10.9	4	0
374	47	8.88456905048735	alive	placebo	47.4290877231409	female	6.32734640236557	No	Yes	No	No edema	0.9	311	3.26	1420	99	151	11.5	4	0
375	48	13.9524696090242	alive	placebo	49.1375533895521	male	0	No	No	No	No edema	1.9	259	3.7	10397	188.3	214	11	3	0
376	48	13.9524696090242	alive	placebo	49.1375533895521	male	0.522943817763662	No	No	No	No edema	1.2	NA	4.21	2011	182.9	314	11	3	0
377	48	13.9524696090242	alive	placebo	49.1375533895521	male	1.04314970977987	No	Yes	Yes	No edema	2.2	NA	3.98	1959	187.6	298	11.8	3	0
378	48	13.9524696090242	alive	placebo	49.1375533895521	male	1.96583068667178	No	No	Yes	No edema	1.7	274	4.07	1611	179.8	300	10.3	2	0
379	48	13.9524696090242	alive	placebo	49.1375533895521	male	2.95695980725003	No	No	Yes	No edema	1.5	NA	3.98	1605	169	261	10.1	2	0
380	48	13.9524696090242	alive	placebo	49.1375533895521	male	3.97820611105027	No	No	Yes	No edema	1.3	NA	3.56	1465	187.6	302	10.8	2	0
381	48	13.9524696090242	alive	placebo	49.1375533895521	male	4.98850071186069	No	Yes	Yes	No edema	1.4	235	3.65	972	124	211	10.1	2	0
382	48	13.9524696090242	alive	placebo	49.1375533895521	male	5.94951264921695	No	Yes	Yes	No edema	1.2	NA	3.63	1133	142.6	203	10.5	2	0
383	48	13.9524696090242	alive	placebo	49.1375533895521	male	6.89135910634104	No	No	No	No edema	1.4	235	4.15	1258	150.4	154	9.9	2	0
384	49	1.93845142919724	dead	placebo	61.1543094951265	female	0	No	Yes	No	No edema	0.8	NA	3.82	678	97.7	233	11	4	1
385	49	1.93845142919724	dead	placebo	61.1543094951265	female	0.490088708794218	No	Yes	No	No edema	0.8	NA	3.82	NA	97.7	NA	11	4	1
386	49	1.93845142919724	dead	placebo	61.1543094951265	female	0.96922571459862	No	Yes	Yes	No edema	4.5	NA	3.43	964	170.5	165	12.5	4	1
387	49	1.93845142919724	dead	placebo	61.1543094951265	female	1.43741101741321	NA	NA	NA	No edema	3.1	NA	2.31	NA	170.5	NA	11.3	4	1
388	50	7.11313109188479	dead	D-penicil	53.5100208082357	female	0	No	Yes	No	No edema	1.1	257	3.36	1080	107	128	10.6	4	1
389	50	7.11313109188479	dead	D-penicil	53.5100208082357	female	0.599605738692367	No	Yes	No	edema no diuretics	1.1	NA	3.5	910	85.3	104	11	4	1
390	50	7.11313109188479	dead	D-penicil	53.5100208082357	female	1.07600481874932	No	Yes	No	No edema	1.8	NA	3	1307	103.9	95	10.9	3	1
391	50	7.11313109188479	dead	D-penicil	53.5100208082357	female	2.0890373453072	No	Yes	No	edema no diuretics	1.9	NA	2.93	1014	100.8	63	11.8	3	1
392	50	7.11313109188479	dead	D-penicil	53.5100208082357	female	3.06373891140072	Yes	Yes	Yes	edema despite diuretics	2.2	209	3.2	783	118	58	11.2	3	1
393	50	7.11313109188479	dead	D-penicil	53.5100208082357	female	4.01379914576717	Yes	Yes	Yes	edema despite diuretics	4.1	213	2.96	936	159	59	12.2	3	1
394	50	7.11313109188479	dead	D-penicil	53.5100208082357	female	5.04873507830468	No	Yes	Yes	edema despite diuretics	2.9	205	3.02	909	154	76	12.4	3	1
395	50	7.11313109188479	dead	D-penicil	53.5100208082357	female	6.00700908991348	No	Yes	Yes	edema despite diuretics	3.9	195	2.64	770	182	65	12.5	3	1
396	50	7.11313109188479	dead	D-penicil	53.5100208082357	female	7.011827839229	Yes	No	Yes	edema despite diuretics	5.8	266	2.86	879	187	82	15.1	3	1
397	51	10.5492279049392	dead	placebo	52.0890373453072	female	0	No	No	No	No edema	0.8	276	3.6	4332	99.3	273	10.6	2	1
398	51	10.5492279049392	dead	placebo	52.0890373453072	female	0.498302486036579	No	No	No	No edema	0.7	NA	3.9	828	100.8	288	11	2	1
399	51	10.5492279049392	dead	placebo	52.0890373453072	female	0.980177417588435	No	No	No	No edema	0.8	422	4.03	901	124	275	11.5	2	1
400	51	10.5492279049392	dead	placebo	52.0890373453072	female	1.99320994414631	No	No	No	No edema	3.3	306	4.06	912	136.4	251	10.2	3	1
401	51	10.5492279049392	dead	placebo	52.0890373453072	female	2.9706494359873	Yes	No	Yes	edema no diuretics	9.5	NA	3.81	697	91.5	248	10.1	3	1
402	51	10.5492279049392	dead	placebo	52.0890373453072	female	4.52579126054101	Yes	No	Yes	edema no diuretics	11.7	NA	4.42	1300	136.4	264	10.8	3	1
403	51	10.5492279049392	dead	placebo	52.0890373453072	female	5.48406527214982	No	No	Yes	edema no diuretics	16.2	NA	3.39	824	107	204	10.9	3	1
404	51	10.5492279049392	dead	placebo	52.0890373453072	female	6.88862118059358	No	Yes	Yes	edema no diuretics	20.1	270	3.19	772	169	208	11.2	3	1
405	51	10.5492279049392	dead	placebo	52.0890373453072	female	7.86058482093966	No	Yes	Yes	edema no diuretics	15.8	263	3.31	934	188	188	11.4	3	1
406	51	10.5492279049392	dead	placebo	52.0890373453072	female	9.66213996276421	No	Yes	Yes	edema despite diuretics	16.9	197	2.82	996	134	198	13.5	3	1
407	52	6.5326908334246	dead	D-penicil	50.5421092979958	male	0	No	No	No	No edema	6	614	3.7	5084	206.4	362	10.6	1	1
408	52	6.5326908334246	dead	D-penicil	50.5421092979958	male	0.44080604534005	No	No	Yes	No edema	4.1	NA	3.04	2916	68.2	371	19	1	1
409	52	6.5326908334246	dead	D-penicil	50.5421092979958	male	0.941846457124083	No	No	No	No edema	2.4	NA	2.87	3152	186	352	11	4	1
410	52	6.5326908334246	dead	D-penicil	50.5421092979958	male	1.85905158252108	No	No	No	No edema	9	NA	3.05	3572	195.3	294	11.7	4	1
411	52	6.5326908334246	dead	D-penicil	50.5421092979958	male	2.84196692585697	No	No	No	No edema	12.8	NA	3.24	2472	201.5	329	11.6	3	1
412	52	6.5326908334246	dead	D-penicil	50.5421092979958	male	3.7810754572336	No	No	Yes	No edema	10	322	3.16	2316	204.6	205	11.3	3	1
413	52	6.5326908334246	dead	D-penicil	50.5421092979958	male	4.7338736173475	No	No	Yes	edema no diuretics	13.8	272	2.81	1530	189.1	154	12.6	4	1
414	52	6.5326908334246	dead	D-penicil	50.5421092979958	male	5.67298214872413	No	Yes	Yes	edema no diuretics	16	NA	3.08	1310	210.8	191	12.7	4	1
415	52	6.5326908334246	dead	D-penicil	50.5421092979958	male	6.51626327893988	Yes	Yes	Yes	edema despite diuretics	27.1	NA	2.9	866	210.8	108	13.5	4	1
416	53	2.73792574745373	dead	D-penicil	67.4104698280583	female	0	No	Yes	No	No edema	2.6	NA	3.1	6456	56.8	214	11	4	1
417	53	2.73792574745373	dead	D-penicil	67.4104698280583	female	0.492826634541671	No	Yes	Yes	No edema	3	NA	3.31	1610	99.2	NA	12.1	4	1
418	53	2.73792574745373	dead	D-penicil	67.4104698280583	female	2.47782280144562	NA	NA	NA	No edema	12.6	NA	2.1	NA	99.2	NA	15.3	4	1
419	54	3.92618552184865	dead	D-penicil	39.198882926295	female	0	Yes	Yes	Yes	edema despite diuretics	1.3	288	3.4	5487	73.5	254	11	4	1
420	54	3.92618552184865	dead	D-penicil	39.198882926295	female	0.492826634541671	No	Yes	Yes	edema no diuretics	1.5	NA	3.22	1580	71.3	112	18	4	1
421	54	3.92618552184865	dead	D-penicil	39.198882926295	female	0.99112912057825	No	No	No	edema no diuretics	2.6	NA	3.48	2127	86.8	207	10.9	4	1
422	54	3.92618552184865	dead	D-penicil	39.198882926295	female	1.9822582411565	No	Yes	Yes	edema no diuretics	3.4	NA	3.48	1656	134.9	127	11	4	1
423	54	3.92618552184865	dead	D-penicil	39.198882926295	female	3.08016646588545	No	Yes	Yes	edema despite diuretics	18.6	NA	3.71	1152	179.8	108	12.1	4	1
424	55	3.72357901653707	dead	D-penicil	65.7649764538386	male	0	No	No	No	No edema	1.8	416	3.94	10165	80	213	11	3	1
425	55	3.72357901653707	dead	D-penicil	65.7649764538386	male	0.459971525572226	No	Yes	No	No edema	1.3	NA	3.48	1753	148.8	133	19	3	1
426	55	3.72357901653707	dead	D-penicil	65.7649764538386	male	0.96922571459862	No	Yes	No	No edema	2.8	NA	3.65	1416	175.2	130	10.4	3	1
427	55	3.72357901653707	dead	D-penicil	65.7649764538386	male	2.11915452852919	No	Yes	Yes	No edema	3.5	296	3.55	1629	134.9	97	10.4	4	1
428	55	3.72357901653707	dead	D-penicil	65.7649764538386	male	3.09933194611762	No	Yes	Yes	No edema	8.1	296	3.2	1514	182.9	81	12.4	4	1
429	55	3.72357901653707	dead	D-penicil	65.7649764538386	male	3.60311028364911	NA	NA	NA	No edema	17	NA	2.9	NA	182.9	NA	12.4	4	1
430	56	5.05694885554704	dead	placebo	33.6189902529843	female	0	No	Yes	Yes	No edema	1.1	498	3.8	13862	95.5	365	10.6	2	1
431	56	5.05694885554704	dead	placebo	33.6189902529843	female	0.50651626327894	No	Yes	Yes	No edema	3.3	NA	3.63	6200	257.3	392	10.6	2	1
432	56	5.05694885554704	dead	placebo	33.6189902529843	female	1.04862556127478	No	Yes	Yes	edema no diuretics	5.3	NA	3.54	6268	258.9	383	11	3	1
433	56	5.05694885554704	dead	placebo	33.6189902529843	female	2.11641660278173	No	Yes	Yes	edema no diuretics	9	NA	3.96	6360	303.8	638	10.3	4	1
434	56	5.05694885554704	dead	placebo	33.6189902529843	female	3.75643412550652	No	Yes	Yes	edema no diuretics	11.1	1230	3.01	4496	220.1	285	11.8	4	1
435	56	5.05694885554704	dead	placebo	33.6189902529843	female	5.03230752381995	NA	NA	NA	edema no diuretics	41	NA	3.35	NA	220.1	NA	12.4	4	1
436	57	8.98587230314314	dead	D-penicil	53.5729931004271	female	0	No	Yes	No	edema no diuretics	2.3	260	3.18	11320	105.8	216	12.4	3	1
437	57	8.98587230314314	dead	D-penicil	53.5729931004271	female	0.509254189026394	No	Yes	Yes	No edema	0.9	NA	3	2022	105.4	203	11	3	1
438	57	8.98587230314314	dead	D-penicil	53.5729931004271	female	1.01029460081043	No	Yes	Yes	edema no diuretics	1.4	NA	2.71	1571	103.9	200	11.6	4	1
439	57	8.98587230314314	dead	D-penicil	53.5729931004271	female	1.9466652064396	No	Yes	Yes	No edema	1.1	NA	2.75	1882	119.4	395	10.6	4	1
440	57	8.98587230314314	dead	D-penicil	53.5729931004271	female	2.9350564012704	No	Yes	Yes	No edema	1.5	NA	3	1473	138	295	11.3	4	1
441	57	8.98587230314314	dead	D-penicil	53.5729931004271	female	4.00284744277735	No	Yes	Yes	No edema	1.8	NA	2.47	1549	125.6	212	12.4	4	1
442	57	8.98587230314314	dead	D-penicil	53.5729931004271	female	5.02135582083014	No	Yes	Yes	edema no diuretics	2.6	212	2.77	1324	139.5	227	10.8	4	1
443	57	8.98587230314314	dead	D-penicil	53.5729931004271	female	6.01248494140839	No	No	Yes	edema no diuretics	3.1	NA	2.56	1400	141.1	192	11.2	4	1
444	57	8.98587230314314	dead	D-penicil	53.5729931004271	female	7.01730369072391	No	Yes	Yes	edema no diuretics	4.5	253	2.67	1217	111.6	179	12.2	4	1
445	57	8.98587230314314	dead	D-penicil	53.5729931004271	female	8.07140510349359	Yes	No	Yes	edema despite diuretics	5.4	200	2.24	1205	1205	194	12.3	4	1
446	57	8.98587230314314	dead	D-penicil	53.5729931004271	female	8.98039645164823	NA	NA	NA	edema despite diuretics	15.6	NA	1.5	NA	1205	NA	18.4	4	1
447	58	14.0400832329427	alive	D-penicil	44.5706932427993	male	0	No	No	No	No edema	0.7	242	4.08	5890	56.8	NA	10.6	1	0
448	58	14.0400832329427	alive	D-penicil	44.5706932427993	male	0.503778337531486	No	No	No	No edema	0.6	NA	4.09	934	91.5	293	11.3	1	0
449	58	14.0400832329427	alive	D-penicil	44.5706932427993	male	0.999342897820611	No	No	No	No edema	0.9	NA	4.08	1231	89.9	434	11.6	2	0
450	58	14.0400832329427	alive	D-penicil	44.5706932427993	male	2.02880297886321	No	No	No	No edema	0.8	NA	4.21	1288	72.9	402	10.6	3	0
451	58	14.0400832329427	alive	D-penicil	44.5706932427993	male	3.02540795093637	No	Yes	No	No edema	0.8	NA	4.18	1444	76	357	11.2	4	0
452	58	14.0400832329427	alive	D-penicil	44.5706932427993	male	3.964516482313	No	No	No	No edema	0.9	NA	3.94	1198	71.3	270	10.7	4	0
453	58	14.0400832329427	alive	D-penicil	44.5706932427993	male	5.00219034059796	No	Yes	No	No edema	0.9	NA	3.76	1160	88.4	332	11	4	0
454	58	14.0400832329427	alive	D-penicil	44.5706932427993	male	5.99605738692367	No	Yes	No	No edema	0.9	NA	3.69	1167	68.2	335	10.4	4	0
455	58	14.0400832329427	alive	D-penicil	44.5706932427993	male	6.87766947760377	No	Yes	No	No edema	1	245	3.72	853	60.5	287	10.5	4	0
456	58	14.0400832329427	alive	D-penicil	44.5706932427993	male	7.93177089037345	No	Yes	No	No edema	0.9	267	3.72	839	68	273	10.3	4	0
457	58	14.0400832329427	alive	D-penicil	44.5706932427993	male	8.92837586244661	No	No	No	No edema	0.8	280	3.54	897	62	281	11	4	0
458	58	14.0400832329427	alive	D-penicil	44.5706932427993	male	9.99069105245866	No	No	No	No edema	1.2	279	3.56	719	45	326	11	4	0
459	58	14.0400832329427	alive	D-penicil	44.5706932427993	male	11.0009856532691	No	Yes	No	No edema	1.3	257	3.88	678	67	339	11	4	0
460	58	14.0400832329427	alive	D-penicil	44.5706932427993	male	11.9017632241814	No	Yes	No	No edema	1.3	291	3.22	752	55	285	12.7	4	0
461	58	14.0400832329427	alive	D-penicil	44.5706932427993	male	12.8792027160223	No	Yes	No	No edema	1.5	299	3.57	726	60	268	11	4	0
462	58	14.0400832329427	alive	D-penicil	44.5706932427993	male	13.8977110940751	No	No	No	No edema	1.6	291	3.68	596	77	235	11.5	4	0
463	59	6.08914686233709	dead	D-penicil	40.3953564779323	female	0	No	Yes	Yes	No edema	0.8	329	3.5	7623	126.4	321	10.6	3	1
464	59	6.08914686233709	dead	D-penicil	40.3953564779323	female	0.503778337531486	No	Yes	Yes	No edema	1.2	NA	3.82	2002	99.2	257	10.4	3	1
465	59	6.08914686233709	dead	D-penicil	40.3953564779323	female	0.99112912057825	No	Yes	Yes	No edema	1.8	NA	3.6	2404	110.1	207	11.4	3	1
466	59	6.08914686233709	dead	D-penicil	40.3953564779323	female	2.69411893549447	Yes	Yes	Yes	No edema	4.2	NA	3.87	3068	161.2	196	11.2	4	1
467	59	6.08914686233709	dead	D-penicil	40.3953564779323	female	3.72631694228453	Yes	Yes	Yes	edema no diuretics	12	616	3.19	1972	161.2	365	10.7	4	1
468	59	6.08914686233709	dead	D-penicil	40.3953564779323	female	4.85981820173037	No	Yes	Yes	edema no diuretics	13.5	NA	3.55	1795	130.2	262	10.2	4	1
469	59	6.08914686233709	dead	D-penicil	40.3953564779323	female	5.73869236666302	NA	NA	NA	edema no diuretics	22.7	NA	2.9	NA	130.2	NA	10.2	4	1
470	60	13.7827182126821	alive	D-penicil	58.3835286387033	female	0	No	No	No	No edema	0.9	604	3.4	876	71.3	228	10.3	3	0
471	60	13.7827182126821	alive	D-penicil	58.3835286387033	female	0.585916109955098	No	No	No	No edema	0.9	NA	3.73	906	69.8	294	11.3	3	0
472	60	13.7827182126821	alive	D-penicil	58.3835286387033	female	1.14445296243566	No	No	No	No edema	0.7	NA	4.1	800	85.3	206	10.9	2	0
473	60	13.7827182126821	alive	D-penicil	58.3835286387033	female	2.30807140510349	No	No	No	No edema	0.9	328	4.63	556	68.2	250	11	3	0
474	60	13.7827182126821	alive	D-penicil	58.3835286387033	female	4.01379914576717	No	No	No	No edema	0.8	323	3.74	740	99.2	220	10.5	3	0
475	60	13.7827182126821	alive	D-penicil	58.3835286387033	female	5.01587996933523	No	No	No	No edema	0.8	NA	4.14	745	99.2	234	9.4	2	0
476	60	13.7827182126821	alive	D-penicil	58.3835286387033	female	6.12473989705399	No	No	No	No edema	0.7	NA	4.04	520	60.5	247	9.9	3	0
477	60	13.7827182126821	alive	D-penicil	58.3835286387033	female	7.36775818639798	No	No	No	No edema	0.8	283	3.53	641	72	224	10.8	3	0
478	60	13.7827182126821	alive	D-penicil	58.3835286387033	female	8.19734968787646	No	No	No	No edema	0.6	246	3.58	469	48	195	10	3	0
479	60	13.7827182126821	alive	D-penicil	58.3835286387033	female	9.19121673420217	No	No	No	No edema	0.7	277	3.37	606	57	195	11.1	3	0
480	60	13.7827182126821	alive	D-penicil	58.3835286387033	female	10.1741320775381	No	No	No	No edema	0.8	263	3.31	721	57	274	11	3	0
481	60	13.7827182126821	alive	D-penicil	58.3835286387033	female	11.0502683167232	No	No	No	edema despite diuretics	0.9	287	3.29	637	68	230	11.4	3	0
482	60	13.7827182126821	alive	D-penicil	58.3835286387033	female	12.1427006899573	No	No	No	No edema	0.7	297	3.5	674	84	282	11.4	3	0
483	61	13.4842843062096	alive	placebo	43.8999014346731	male	0	No	No	No	No edema	0.6	216	3.94	601	60.5	211	13	1	0
484	61	13.4842843062096	alive	placebo	43.8999014346731	male	0.555798926733107	No	Yes	No	No edema	0.8	NA	4.16	637	72.9	NA	11.7	1	0
485	61	13.4842843062096	alive	placebo	43.8999014346731	male	1.03219800679006	No	No	No	No edema	0.6	NA	4.04	704	80.6	190	11.4	1	0
486	61	13.4842843062096	alive	placebo	43.8999014346731	male	2.04796845909539	No	No	No	No edema	1	NA	4.49	852	97.7	219	11	1	0
487	61	13.4842843062096	alive	placebo	43.8999014346731	male	3.04457343116855	No	No	No	No edema	0.9	NA	4.01	817	97.7	207	11.2	1	0
488	61	13.4842843062096	alive	placebo	43.8999014346731	male	4.12057824991786	No	No	No	No edema	0.9	NA	4.13	830	111.6	150	11.1	1	0
489	61	13.4842843062096	alive	placebo	43.8999014346731	male	4.9227904939218	No	No	No	No edema	0.9	NA	3.99	949	107	193	11.5	1	0
490	61	13.4842843062096	alive	placebo	43.8999014346731	male	6.05629175336765	No	No	No	No edema	0.8	NA	4.11	874	120.9	186	10.8	2	0
491	61	13.4842843062096	alive	placebo	43.8999014346731	male	7.12682072062206	No	No	No	No edema	1	263	3.66	830	118	184	10.3	2	0
492	61	13.4842843062096	alive	placebo	43.8999014346731	male	8.12616361844267	No	No	No	No edema	0.6	265	3.37	651	78	171	11.1	2	0
493	61	13.4842843062096	alive	placebo	43.8999014346731	male	9.1775271054649	No	No	No	No edema	0.8	265	3.6	763	86	171	11.1	1	0
494	61	13.4842843062096	alive	placebo	43.8999014346731	male	10.179607929033	No	No	No	No edema	0.9	274	3.56	628	78	232	10.6	2	0
495	61	13.4842843062096	alive	placebo	43.8999014346731	male	11.2665644507721	No	No	No	No edema	1.1	275	3.55	743	100	210	12.3	2	0
496	61	13.4842843062096	alive	placebo	43.8999014346731	male	12.5396999233381	No	No	No	No edema	1	284	3.78	644	90	190	11.6	2	0
497	62	8.46019055963202	dead	placebo	60.7080275982915	female	0	Yes	No	No	No edema	1.3	302	2.75	1523	43.4	329	13.2	4	1
498	62	8.46019055963202	dead	placebo	60.7080275982915	female	0.503778337531486	No	No	No	No edema	2	NA	3.42	615	62	161	11.7	4	1
499	62	8.46019055963202	dead	placebo	60.7080275982915	female	0.988391194830796	No	No	No	edema no diuretics	1.4	NA	3.98	717	74.4	205	10.7	4	1
500	62	8.46019055963202	dead	placebo	60.7080275982915	female	2.0589201620852	No	Yes	No	edema no diuretics	1.8	NA	3.83	887	74.4	157	11.6	4	1
501	62	8.46019055963202	dead	placebo	60.7080275982915	female	3.2307523819954	No	Yes	No	edema no diuretics	2.2	327	3.5	836	68.2	126	12.3	4	1
502	62	8.46019055963202	dead	placebo	60.7080275982915	female	4.22188150257365	No	No	No	edema no diuretics	2.6	NA	3.62	826	68.2	158	11.7	4	1
503	62	8.46019055963202	dead	placebo	60.7080275982915	female	5.21848647464681	No	Yes	No	edema no diuretics	2.8	NA	3.61	814	76	134	11.4	4	1
504	62	8.46019055963202	dead	placebo	60.7080275982915	female	6.40948417478918	No	Yes	No	edema no diuretics	2	343	3.04	775	69	112	11.5	4	1
505	62	8.46019055963202	dead	placebo	60.7080275982915	female	7.10765524038988	No	Yes	No	edema despite diuretics	3.1	366	3.17	806	52	119	11.5	4	1
506	62	8.46019055963202	dead	placebo	60.7080275982915	female	8.41364582192531	NA	NA	NA	edema despite diuretics	6.8	NA	2.53	NA	52	NA	11.5	4	1
507	63	2.35187821706275	dead	placebo	46.6296134048845	female	0	No	No	Yes	edema despite diuretics	22.5	932	3.12	5396	244.9	165	11.6	3	1
508	63	2.35187821706275	dead	placebo	46.6296134048845	female	0.517467966268755	No	Yes	No	No edema	18.5	NA	3.52	5140	415.4	288	11.8	3	1
509	63	2.35187821706275	dead	placebo	46.6296134048845	female	1.05410141276969	No	Yes	No	edema no diuretics	17	NA	3.4	4152	252.7	274	11	3	1
510	64	4.07129558646369	dead	placebo	62.9093198992443	female	0	No	Yes	No	No edema	2.1	373	3.5	1009	150.4	178	11	3	1
511	64	4.07129558646369	dead	placebo	62.9093198992443	female	0.511992114773847	No	No	No	edema no diuretics	1.9	NA	3.6	1253	100.8	190	11	3	1
512	64	4.07129558646369	dead	placebo	62.9093198992443	female	1.01029460081043	No	Yes	No	edema no diuretics	1.6	344	4	1280	97.7	196	11.3	3	1
513	64	4.07129558646369	dead	placebo	62.9093198992443	female	2.06439601358011	No	No	No	edema no diuretics	1.8	369	3.87	1245	124	166	10.5	3	1
514	64	4.07129558646369	dead	placebo	62.9093198992443	female	3.08016646588545	Yes	Yes	Yes	edema no diuretics	6.7	275	3.45	1308	131.8	140	10.6	4	1
515	64	4.07129558646369	dead	placebo	62.9093198992443	female	3.86321322965721	Yes	Yes	Yes	edema despite diuretics	16.5	NA	3.45	1424	148.8	NA	11.9	4	1
516	65	13.257036469171	alive	D-penicil	40.2037016756106	female	0	No	No	No	No edema	1.2	256	3.6	724	141.1	430	10	1	0
517	65	13.257036469171	alive	D-penicil	40.2037016756106	female	0.44080604534005	No	No	No	No edema	1.1	NA	3.8	890	45	331	10.7	1	0
518	65	13.257036469171	alive	D-penicil	40.2037016756106	female	1.03493593253751	No	No	No	No edema	1.4	NA	3.78	603	38.8	384	10.1	1	0
519	65	13.257036469171	alive	D-penicil	40.2037016756106	female	1.99594786989377	No	No	No	No edema	1.2	NA	4.22	424	685.1	411	10.5	1	0
520	65	13.257036469171	alive	D-penicil	40.2037016756106	female	2.9761252874822	No	No	No	No edema	1.7	NA	3.98	486	31	361	10.4	1	0
521	65	13.257036469171	alive	D-penicil	40.2037016756106	female	4.02475084875698	No	No	No	No edema	1.4	NA	4.1	656	48.1	399	9.3	1	0
522	66	11.4746468075786	dead	D-penicil	46.4543861570474	male	0	No	Yes	No	No edema	1.4	427	3.7	1909	182.9	123	11	3	1
523	66	11.4746468075786	dead	D-penicil	46.4543861570474	male	0.651626327893987	No	Yes	No	No edema	1.2	NA	4.05	1491	130.2	68	11.1	3	1
524	66	11.4746468075786	dead	D-penicil	46.4543861570474	male	1.15266673967802	No	Yes	No	No edema	1.8	NA	3.57	1491	238.7	49	10.6	2	1
525	66	11.4746468075786	dead	D-penicil	46.4543861570474	male	2.22319570693243	No	Yes	No	No edema	2.2	NA	4.14	1032	119.4	85	11.5	4	1
526	66	11.4746468075786	dead	D-penicil	46.4543861570474	male	3.25813163946994	No	Yes	No	No edema	2.2	248	3.59	900	119.4	77	11.7	4	1
527	66	11.4746468075786	dead	D-penicil	46.4543861570474	male	4.2191435768262	No	Yes	No	No edema	1.9	NA	3.46	645	89.9	44	11.6	4	1
528	66	11.4746468075786	dead	D-penicil	46.4543861570474	male	5.27324498959588	No	No	No	No edema	2.3	NA	3.4	464	79.1	42	12.2	4	1
529	66	11.4746468075786	dead	D-penicil	46.4543861570474	male	6.21235352097251	No	No	No	No edema	3.3	NA	3.11	392	74.4	67	12.2	4	1
530	66	11.4746468075786	dead	D-penicil	46.4543861570474	male	7.22538604753039	No	No	No	No edema	3.5	234	3.38	499	100	87	12	4	1
531	66	11.4746468075786	dead	D-penicil	46.4543861570474	male	8.20556346511882	No	No	No	No edema	3.5	221	2.85	432	88	90	12.4	4	1
532	66	11.4746468075786	dead	D-penicil	46.4543861570474	male	8.9940860803855	No	No	No	No edema	3.8	239	3.11	406	84	88	12.1	4	1
533	66	11.4746468075786	dead	D-penicil	46.4543861570474	male	9.93045668601468	No	No	No	No edema	4.1	296	2.8	470	101	103	12.4	4	1
534	66	11.4746468075786	dead	D-penicil	46.4543861570474	male	11.447267550104	NA	NA	NA	No edema	9.2	NA	2.6	NA	101	NA	14.2	4	1
535	67	7.58131639469938	dead	placebo	51.2895630270507	female	0	No	No	No	No edema	1.1	466	3.91	1787	328.6	261	10	3	1
536	67	7.58131639469938	dead	placebo	51.2895630270507	female	0.533895520753477	No	No	No	No edema	0.9	NA	3.95	1728	330.2	240	10.6	3	1
537	67	7.58131639469938	dead	placebo	51.2895630270507	female	0.974701566093528	No	No	No	No edema	1	NA	3.6	1520	246.5	345	10.3	3	1
538	67	7.58131639469938	dead	placebo	51.2895630270507	female	2.00963749863104	No	No	No	No edema	0.8	NA	4.38	1728	209.3	307	10.7	3	1
539	67	7.58131639469938	dead	placebo	51.2895630270507	female	2.94874603000767	No	No	No	No edema	1.3	464	3.88	1177	145.7	332	9.7	3	1
540	67	7.58131639469938	dead	placebo	51.2895630270507	female	4.00558536852481	No	No	No	No edema	1.3	NA	3.53	1116	147.3	200	9.5	3	1
541	67	7.58131639469938	dead	placebo	51.2895630270507	female	4.96385938013361	No	No	No	No edema	1.4	NA	3.29	968	200	181	9.4	3	1
542	67	7.58131639469938	dead	placebo	51.2895630270507	female	5.96046435220677	No	Yes	No	No edema	1.7	NA	2.63	903	196.9	136	10.3	4	1
543	67	7.58131639469938	dead	placebo	51.2895630270507	female	6.95980725002738	No	No	Yes	edema no diuretics	3	313	2.92	1035	264	120	10.3	4	1
544	67	7.58131639469938	dead	placebo	51.2895630270507	female	7.57584054320447	NA	NA	NA	edema no diuretics	4.7	NA	1.65	NA	264	NA	10.5	4	1
545	68	12.8901544190122	alive	D-penicil	32.6141715036688	female	0	No	No	No	No edema	0.7	174	4.09	642	71.3	203	10.6	3	0
546	68	12.8901544190122	alive	D-penicil	32.6141715036688	female	0.533895520753477	No	No	No	No edema	0.9	NA	4.37	459	60.5	219	10.6	3	0
547	68	12.8901544190122	alive	D-penicil	32.6141715036688	female	1.37717665096923	No	No	No	No edema	0.6	NA	4.58	384	58.9	259	11	3	0
548	68	12.8901544190122	alive	D-penicil	32.6141715036688	female	2.2423611871646	No	No	No	No edema	0.5	NA	3.5	432	55.8	200	10.3	2	0
549	68	12.8901544190122	alive	D-penicil	32.6141715036688	female	3.25539371372248	No	Yes	Yes	No edema	0.4	NA	3.66	628	69.8	221	11.3	2	0
550	68	12.8901544190122	alive	D-penicil	32.6141715036688	female	4.25473661154309	No	Yes	No	No edema	0.6	NA	3.97	671	76	199	10.6	2	0
551	68	12.8901544190122	alive	D-penicil	32.6141715036688	female	5.26776913810097	No	Yes	Yes	No edema	0.7	NA	3.99	868	74.4	197	11	3	0
552	68	12.8901544190122	alive	D-penicil	32.6141715036688	female	6.26984996166904	No	Yes	Yes	No edema	1	226	3.72	1303	111	239	10.4	3	0
553	68	12.8901544190122	alive	D-penicil	32.6141715036688	female	7.2664549337422	No	Yes	Yes	No edema	1	252	3.44	1304	95	153	10.2	4	0
554	68	12.8901544190122	alive	D-penicil	32.6141715036688	female	8.01117073704961	No	Yes	No	No edema	1.3	NA	2.7	1190	96	158	11.4	4	0
555	68	12.8901544190122	alive	D-penicil	32.6141715036688	female	9.00777570912277	Yes	Yes	No	edema no diuretics	1.9	291	2.85	1220	145	170	11.2	4	0
556	68	12.8901544190122	alive	D-penicil	32.6141715036688	female	10.029022012923	Yes	Yes	No	edema despite diuretics	3.4	NA	3.24	1067	112	138	12.7	4	0
557	68	12.8901544190122	alive	D-penicil	32.6141715036688	female	10.9900339502793	No	Yes	No	edema despite diuretics	4	251	3.15	1230	243	96	12.4	4	0
558	68	12.8901544190122	alive	D-penicil	32.6141715036688	female	12.0934180265031	No	Yes	No	edema despite diuretics	5.6	NA	3.18	929	184	88	12.4	4	0
559	69	3.20337312452086	dead	D-penicil	49.3401598948637	female	0	No	Yes	Yes	edema no diuretics	20	652	3.46	3292	215.5	227	12.4	3	1
560	69	3.20337312452086	dead	D-penicil	49.3401598948637	female	1.02398422954769	Yes	Yes	Yes	edema despite diuretics	30	NA	3.58	2400	257.3	136	12.1	3	1
561	69	3.20337312452086	dead	D-penicil	49.3401598948637	female	1.96035483517687	Yes	Yes	Yes	edema despite diuretics	32	NA	3.68	3480	237.2	147	13.8	3	1
562	69	3.20337312452086	dead	D-penicil	49.3401598948637	female	2.87482203482642	Yes	Yes	Yes	edema despite diuretics	21.9	NA	3.68	2252	173.6	113	15.1	3	1
563	70	10.0837805278721	dead	D-penicil	56.4012703975468	female	0	No	No	No	edema no diuretics	0.6	NA	4.64	666	54.3	265	10.6	2	1
564	70	10.0837805278721	dead	D-penicil	56.4012703975468	female	0.498302486036579	No	No	No	edema no diuretics	0.7	NA	4.08	500	49.6	231	9.9	2	1
565	70	10.0837805278721	dead	D-penicil	56.4012703975468	female	0.941846457124083	No	Yes	No	edema no diuretics	0.6	301	3.27	709	48.1	303	9.9	2	1
566	70	10.0837805278721	dead	D-penicil	56.4012703975468	female	1.90285839448034	No	No	No	edema no diuretics	0.8	NA	3.66	916	60.5	233	10.2	2	1
567	70	10.0837805278721	dead	D-penicil	56.4012703975468	female	2.91315299529077	No	No	No	edema no diuretics	0.6	NA	3.77	648	41.9	299	10.3	3	1
568	70	10.0837805278721	dead	D-penicil	56.4012703975468	female	4.0357025517468	No	No	No	edema no diuretics	0.8	NA	3.46	875	49.6	191	10.5	2	1
569	70	10.0837805278721	dead	D-penicil	56.4012703975468	female	4.98576278611324	No	Yes	No	edema no diuretics	1.2	219	3.23	1188	53	158	10	4	1
570	70	10.0837805278721	dead	D-penicil	56.4012703975468	female	6.00974701566093	No	Yes	No	edema no diuretics	1.2	262	3.32	1119	63	142	10.8	4	1
571	70	10.0837805278721	dead	D-penicil	56.4012703975468	female	6.9406417697952	No	Yes	No	edema no diuretics	1.9	NA	2.09	1001	59	136	10.9	4	1
572	70	10.0837805278721	dead	D-penicil	56.4012703975468	female	7.57857846895192	No	Yes	No	edema no diuretics	4.7	NA	2.65	1646	59	180	11.6	4	1
573	70	10.0837805278721	dead	D-penicil	56.4012703975468	female	8.76957616909429	No	Yes	No	edema no diuretics	4	NA	3.03	1855	73	115	12.2	4	1
574	70	10.0837805278721	dead	D-penicil	56.4012703975468	female	9.39108531376629	Yes	No	Yes	edema despite diuretics	10.5	228	2.74	2056	142	104	13.6	4	1
575	70	10.0837805278721	dead	D-penicil	56.4012703975468	female	10.0810426021246	NA	NA	NA	edema despite diuretics	16.6	NA	2.74	NA	142	NA	12.5	4	1
576	71	13.3200087613624	alive	placebo	48.847333260322	female	0	No	Yes	No	No edema	1.2	258	3.57	2201	120.9	410	11.5	4	0
577	71	13.3200087613624	alive	placebo	48.847333260322	female	0.503778337531486	No	No	No	No edema	1.1	NA	3.46	3560	300.7	502	11.3	4	0
578	71	13.3200087613624	alive	placebo	48.847333260322	female	1.05957726426459	No	No	Yes	No edema	2.7	NA	3.08	2664	204.6	380	10.4	4	0
579	71	13.3200087613624	alive	placebo	48.847333260322	female	2.07534771656993	No	No	No	No edema	2.4	NA	3.64	3280	265.1	381	10.7	2	0
580	71	13.3200087613624	alive	placebo	48.847333260322	female	3.03362172817873	No	Yes	No	No edema	2	NA	3.65	1850	215.5	380	10.4	3	0
581	71	13.3200087613624	alive	placebo	48.847333260322	female	4.70101850837805	No	Yes	No	edema despite diuretics	1.5	NA	3.65	1710	148.8	161	10.4	3	0
582	71	13.3200087613624	alive	placebo	48.847333260322	female	5.80166465885445	No	Yes	No	edema despite diuretics	1.6	NA	3.1	1553	164.3	156	10.7	3	0
583	71	13.3200087613624	alive	placebo	48.847333260322	female	6.79826963092761	No	Yes	No	edema no diuretics	1.7	226	3.23	1331	132	128	10.6	3	0
584	71	13.3200087613624	alive	placebo	48.847333260322	female	7.87153652392947	No	Yes	No	edema despite diuretics	1.6	251	2.99	1203	135	151	10.6	3	0
585	71	13.3200087613624	alive	placebo	48.847333260322	female	11.2966816339941	No	Yes	No	edema no diuretics	2	219	2.93	1046	150	117	10.6	3	0
586	71	13.3200087613624	alive	placebo	48.847333260322	female	13.2296572116964	No	Yes	No	edema no diuretics	2.8	210	2.73	1004	151	95	12.2	3	0
587	72	13.2871536523929	alive	placebo	32.4937027707809	female	0	No	No	No	No edema	0.5	320	3.54	1243	122.5	225	10	3	0
588	72	13.2871536523929	alive	placebo	32.4937027707809	female	0.490088708794218	No	No	No	No edema	1.3	NA	3.9	2086	413.9	246	11.6	3	0
589	72	13.2871536523929	alive	placebo	32.4937027707809	female	1.01303252655788	No	No	No	No edema	0.7	NA	3.32	2444	280.6	179	10.1	3	0
590	72	13.2871536523929	alive	placebo	32.4937027707809	female	2.02332712736831	No	No	No	No edema	0.9	NA	3.92	2860	393.7	149	10.8	3	0
591	72	13.2871536523929	alive	placebo	32.4937027707809	female	3.01993209944146	No	No	No	No edema	1.1	NA	3.81	2340	327.1	NA	9.6	3	0
592	72	13.2871536523929	alive	placebo	32.4937027707809	female	4.03844047749425	No	No	No	No edema	0.7	NA	3.48	1984	223.2	118	9.6	3	0
593	73	13.3035812068777	alive	placebo	38.4952360091994	female	0	No	No	No	No edema	0.7	132	3.6	423	49.6	265	11	1	0
594	73	13.3035812068777	alive	placebo	38.4952360091994	female	0.511992114773847	No	No	No	No edema	0.7	NA	4.16	379	51.2	263	11	1	0
595	73	13.3035812068777	alive	placebo	38.4952360091994	female	0.985653269083342	No	No	No	No edema	0.4	NA	3.74	318	58.9	310	10.4	1	0
596	73	13.3035812068777	alive	placebo	38.4952360091994	female	1.98773409265141	No	No	No	No edema	0.6	NA	4.13	366	45	275	10.6	2	0
597	73	13.3035812068777	alive	placebo	38.4952360091994	female	3.24991786222758	No	No	No	No edema	0.5	NA	3.73	342	58.9	287	11.1	3	0
598	73	13.3035812068777	alive	placebo	38.4952360091994	female	4.26842624028036	No	No	No	No edema	0.5	NA	3.7	332	48.1	295	9.8	3	0
599	73	13.3035812068777	alive	placebo	38.4952360091994	female	5.26229328660607	No	Yes	No	No edema	0.7	NA	3.6	310	49.6	262	10.6	3	0
600	73	13.3035812068777	alive	placebo	38.4952360091994	female	6.18223633775052	No	No	No	No edema	0.6	120	3.16	211	37.2	200	10.7	3	0
601	73	13.3035812068777	alive	placebo	38.4952360091994	female	7.19800679005585	No	No	No	No edema	0.5	131	3.61	286	49	263	10.1	3	0
602	73	13.3035812068777	alive	placebo	38.4952360091994	female	8.17270835614938	No	No	No	No edema	0.5	146	3.62	295	52	250	10.8	3	0
603	73	13.3035812068777	alive	placebo	38.4952360091994	female	8.92016208520425	No	No	No	No edema	0.5	131	3.42	340	43	282	10.8	3	0
604	73	13.3035812068777	alive	placebo	38.4952360091994	female	9.90033950279268	No	No	No	No edema	0.6	139	3.33	475	44	332	10.6	3	0
605	73	13.3035812068777	alive	placebo	38.4952360091994	female	10.9133720293506	No	No	No	No edema	0.4	134	3.04	427	54	263	11.3	3	0
606	73	13.3035812068777	alive	placebo	38.4952360091994	female	11.9127149271712	No	No	No	No edema	0.5	NA	3.57	416	42	NA	11.2	3	0
607	73	13.3035812068777	alive	placebo	38.4952360091994	female	12.9093198992443	No	No	No	No edema	0.5	NA	3.46	420	54	257	11.4	3	0
608	74	5.00219034059796	dead	D-penicil	51.9220238747125	female	0	No	Yes	Yes	No edema	8.4	558	3.99	967	89.9	278	11	4	1
609	74	5.00219034059796	dead	D-penicil	51.9220238747125	female	0.495564560289125	No	Yes	No	No edema	2.8	NA	3.42	1606	83.7	185	11.1	4	1
610	74	5.00219034059796	dead	D-penicil	51.9220238747125	female	1.24301828934399	No	Yes	No	No edema	2.8	NA	4.32	1600	142.6	201	10.2	4	1
611	74	5.00219034059796	dead	D-penicil	51.9220238747125	female	4.98028693461833	NA	NA	NA	No edema	18	NA	1.6	NA	142.6	NA	10.2	4	1
612	75	3.26086956521739	dead	D-penicil	43.519329755777	female	0	Yes	Yes	Yes	edema no diuretics	17.1	674	2.53	2078	182.9	268	11.5	4	1
613	75	3.26086956521739	dead	D-penicil	43.519329755777	female	0.498302486036579	No	Yes	Yes	No edema	4.7	NA	4.19	1471	148.8	125	11.5	4	1
614	75	3.26086956521739	dead	D-penicil	43.519329755777	female	1.07326689300186	No	Yes	Yes	No edema	5.4	NA	3.42	1573	162.8	122	10	4	1
615	75	3.26086956521739	dead	D-penicil	43.519329755777	female	2.03427883035812	No	Yes	Yes	No edema	5.9	NA	3.31	2036	207.7	173	10.6	4	1
616	75	3.26086956521739	dead	D-penicil	43.519329755777	female	2.95148395575512	No	Yes	Yes	No edema	6.6	NA	3.95	1159	204.6	99	10	4	1
617	76	0.194392728069215	dead	D-penicil	51.9439272806921	female	0	No	Yes	Yes	edema despite diuretics	12.2	394	3.08	2132	155	165	11.6	4	1
618	77	0.892563793669916	dead	placebo	49.8275106779104	female	0	No	Yes	Yes	edema no diuretics	6.6	244	3.41	1819	170.5	132	12.1	3	1
619	77	0.892563793669916	dead	placebo	49.8275106779104	female	0.514730040521301	Yes	Yes	No	edema despite diuretics	13.2	NA	2.55	1875	170.5	145	12.6	3	1
620	78	4.6270945131968	dead	D-penicil	47.9465556894097	female	0	No	Yes	No	No edema	6.3	436	3.02	2176	170.5	236	10.6	4	1
621	78	4.6270945131968	dead	D-penicil	47.9465556894097	female	0.490088708794218	No	Yes	No	No edema	3.4	NA	3.75	1084	65.1	186	10.7	4	1
622	78	4.6270945131968	dead	D-penicil	47.9465556894097	female	1.02398422954769	No	Yes	Yes	No edema	3.5	544	3.5	1441	251.1	134	10.1	4	1
623	78	4.6270945131968	dead	D-penicil	47.9465556894097	female	2.51889168765743	NA	NA	NA	No edema	11	NA	2.8	NA	251.1	NA	10.1	4	1
624	79	11.9811630708575	alive	D-penicil	46.5173584492389	female	0	No	Yes	No	No edema	0.8	315	4.24	1637	170.5	426	10.9	3	0
625	79	11.9811630708575	alive	D-penicil	46.5173584492389	female	1.40729383419122	No	No	No	No edema	0.6	273	3.91	1074	153.5	300	10.8	4	0
626	79	11.9811630708575	alive	D-penicil	46.5173584492389	female	2.57912605410141	No	No	No	No edema	0.6	NA	4.32	920	89.9	115	10.7	4	0
627	79	11.9811630708575	alive	D-penicil	46.5173584492389	female	3.57573102617457	Yes	Yes	Yes	No edema	1.3	NA	3.17	853	125.6	101	11.1	4	0
628	79	11.9811630708575	alive	D-penicil	46.5173584492389	female	4.56959807250027	No	No	Yes	No edema	1	NA	3.6	756	107	71	10.9	4	0
629	79	11.9811630708575	alive	D-penicil	46.5173584492389	female	5.56620304457343	No	No	Yes	No edema	0.9	233	3.48	597	105	61	12	4	0
630	79	11.9811630708575	alive	D-penicil	46.5173584492389	female	6.56280801664659	No	Yes	Yes	No edema	1.3	209	3.01	615	99	58	12.8	4	0
631	79	11.9811630708575	alive	D-penicil	46.5173584492389	female	7.69630927609243	No	Yes	Yes	No edema	1.5	214	3.3	577	93	56	12.6	4	0
632	79	11.9811630708575	alive	D-penicil	46.5173584492389	female	8.86814149600263	No	Yes	Yes	No edema	1.6	232	2.95	684	110	57	12.8	4	0
633	79	11.9811630708575	alive	D-penicil	46.5173584492389	female	10.2234147409922	No	Yes	Yes	No edema	2.1	208	3.08	619	97	53	12.8	4	0
634	79	11.9811630708575	alive	D-penicil	46.5173584492389	female	11.2008542328332	No	Yes	Yes	edema no diuretics	2.1	220	3.11	577	95	50	13	4	0
635	80	2.43675391523382	dead	placebo	67.4132077538057	male	0	No	Yes	No	No edema	7.2	247	3.72	1303	176.7	360	11.2	4	1
636	80	2.43675391523382	dead	placebo	67.4132077538057	male	0.531157595006023	No	Yes	No	No edema	10.8	NA	3.87	1059	187.6	378	10.7	4	1
637	80	2.43675391523382	dead	placebo	67.4132077538057	male	1.04862556127478	No	Yes	No	No edema	12	NA	3.53	1144	212.4	258	11.4	4	1
638	80	2.43675391523382	dead	placebo	67.4132077538057	male	2.01511335012594	No	Yes	No	No edema	11.5	220	3.02	1416	217	381	12.1	4	1
639	81	6.95433139853247	dead	D-penicil	63.2652502464133	female	0	No	Yes	Yes	No edema	2	448	3.65	1218	60.5	385	11.7	4	1
640	81	6.95433139853247	dead	D-penicil	63.2652502464133	female	0.60234366443982	No	No	Yes	No edema	2.7	NA	3.08	1480	76	250	11.7	4	1
641	81	6.95433139853247	dead	D-penicil	63.2652502464133	female	1.0294600810426	No	No	Yes	No edema	1.3	NA	3.23	1231	76	245	10.9	4	1
642	81	6.95433139853247	dead	D-penicil	63.2652502464133	female	2.00689957288358	No	Yes	Yes	No edema	1.9	260	3.22	1872	114.7	185	11.2	4	1
643	81	6.95433139853247	dead	D-penicil	63.2652502464133	female	3.17599386704633	No	Yes	No	edema no diuretics	4.3	NA	2.91	1265	125.6	153	12.3	4	1
644	81	6.95433139853247	dead	D-penicil	63.2652502464133	female	4.18902639360421	Yes	Yes	No	edema no diuretics	4.1	NA	2.59	1265	125.6	139	11.9	4	1
645	81	6.95433139853247	dead	D-penicil	63.2652502464133	female	5.08980396451648	No	Yes	No	edema no diuretics	5.5	NA	2.83	796	158.1	166	11.9	4	1
646	81	6.95433139853247	dead	D-penicil	63.2652502464133	female	5.75785784689519	Yes	Yes	No	edema despite diuretics	8.1	293	2.41	975	114.7	148	11.7	4	1
647	81	6.95433139853247	dead	D-penicil	63.2652502464133	female	6.78458000219034	NA	NA	NA	edema despite diuretics	8.1	NA	2.41	NA	74	158	11.7	4	1
648	81	6.95433139853247	dead	D-penicil	63.2652502464133	female	6.92421421531048	NA	NA	NA	edema despite diuretics	10.2	NA	2.3	NA	74	NA	12.7	4	1
649	82	9.78534662139963	dead	D-penicil	67.3119045011499	female	0	No	No	No	No edema	4.5	472	4.09	1580	117.8	412	11.1	3	1
650	82	9.78534662139963	dead	D-penicil	67.3119045011499	female	0.454495674077319	No	No	No	edema no diuretics	1.1	NA	3.61	2368	79.1	350	10	3	1
651	82	9.78534662139963	dead	D-penicil	67.3119045011499	female	0.996604972073157	No	No	No	No edema	0.4	NA	3.87	1186	68.2	235	10.2	3	1
652	82	9.78534662139963	dead	D-penicil	67.3119045011499	female	1.95214105793451	No	No	No	edema no diuretics	0.4	260	4.1	702	41.9	231	10.4	3	1
653	82	9.78534662139963	dead	D-penicil	67.3119045011499	female	2.94874603000767	No	No	No	edema no diuretics	0.5	NA	3.84	491	40.3	260	10.7	3	1
654	82	9.78534662139963	dead	D-penicil	67.3119045011499	female	3.94261307633337	No	No	No	edema no diuretics	0.5	NA	4.1	674	60.5	318	9.5	3	1
655	82	9.78534662139963	dead	D-penicil	67.3119045011499	female	4.94195597415398	No	Yes	No	edema no diuretics	0.7	NA	3.39	363	55.8	232	9.9	4	1
656	82	9.78534662139963	dead	D-penicil	67.3119045011499	female	6.06998138210492	No	Yes	No	edema no diuretics	0.6	215	3.23	354	40.3	230	9.7	4	1
657	82	9.78534662139963	dead	D-penicil	67.3119045011499	female	6.95159347278502	No	No	No	edema no diuretics	0.5	209	3.96	258	24	216	10.1	4	1
658	82	9.78534662139963	dead	D-penicil	67.3119045011499	female	7.99748110831234	No	No	No	edema no diuretics	0.7	210	3.23	283	28	180	10.9	4	1
659	83	12.9202716022341	alive	D-penicil	56.0152228671558	female	0	No	Yes	No	edema no diuretics	1.3	250	3.5	1138	71.3	81	12.9	4	0
660	83	12.9202716022341	alive	D-penicil	56.0152228671558	female	0.295695980725003	No	Yes	No	edema no diuretics	1.3	NA	3.5	797	46.5	66	12	4	0
661	83	12.9202716022341	alive	D-penicil	56.0152228671558	female	0.966487788851166	No	Yes	No	edema no diuretics	1.3	NA	3.95	613	43.4	87	11.3	4	0
662	83	12.9202716022341	alive	D-penicil	56.0152228671558	female	2.03975468185303	No	Yes	No	edema no diuretics	1.4	230	4.13	394	35.7	84	11.6	4	0
663	83	12.9202716022341	alive	D-penicil	56.0152228671558	female	3.11302157485489	No	Yes	No	edema no diuretics	1	213	3.62	289	34.1	75	12.4	4	0
664	83	12.9202716022341	alive	D-penicil	56.0152228671558	female	4.13426787865513	No	No	No	edema no diuretics	1.1	NA	3.64	246	27.9	71	11.8	4	0
665	83	12.9202716022341	alive	D-penicil	56.0152228671558	female	5.10896944474866	No	Yes	No	edema despite diuretics	1.2	NA	3.62	291	32.6	67	10.9	4	0
666	83	12.9202716022341	alive	D-penicil	56.0152228671558	female	6.12200197130654	No	No	No	edema no diuretics	1.1	194	3.24	230	29.5	64	11	4	0
667	83	12.9202716022341	alive	D-penicil	56.0152228671558	female	6.83112473989705	No	No	No	edema no diuretics	1.4	211	3.61	275	32	75	10.7	4	0
668	83	12.9202716022341	alive	D-penicil	56.0152228671558	female	8.03854999452415	No	No	No	edema no diuretics	1.1	184	3.18	415	33	84	11.9	4	0
669	83	12.9202716022341	alive	D-penicil	56.0152228671558	female	8.92016208520425	No	No	No	edema no diuretics	1.2	196	3.1	497	28	97	11.3	4	0
670	83	12.9202716022341	alive	D-penicil	56.0152228671558	female	9.90033950279268	No	No	No	edema no diuretics	1.3	NA	3.39	481	34	84	11.7	4	0
671	83	12.9202716022341	alive	D-penicil	56.0152228671558	female	10.8586135144015	No	No	No	edema despite diuretics	1.4	215	3.13	450	33	85	12	4	0
672	83	12.9202716022341	alive	D-penicil	56.0152228671558	female	11.8716460409594	No	No	No	edema no diuretics	1.3	206	3.6	464	31	113	12	4	0
673	83	12.9202716022341	alive	D-penicil	56.0152228671558	female	12.9065819734969	No	No	No	edema despite diuretics	1.4	209	3.56	375	35	84	11.9	4	0
674	84	12.87098893878	alive	placebo	55.8317818420764	female	0	No	No	No	No edema	0.4	263	3.76	1345	138	181	11.2	3	0
675	84	12.87098893878	alive	placebo	55.8317818420764	female	0.503778337531486	No	No	No	No edema	0.6	NA	3.6	784	72.9	164	10.5	3	0
676	84	12.87098893878	alive	placebo	55.8317818420764	female	1.01577045230533	No	No	No	No edema	0.4	NA	3.62	771	74.4	122	10.4	3	0
677	85	9.19395465994962	dead	placebo	47.218267440587	female	0	No	Yes	No	No edema	2.1	262	3.48	2045	89.9	225	11.5	4	1
678	85	9.19395465994962	dead	placebo	47.218267440587	female	0.514730040521301	No	Yes	No	No edema	11.4	NA	3.18	3716	196.9	316	13.2	4	1
679	85	9.19395465994962	dead	placebo	47.218267440587	female	1.07052896725441	No	Yes	No	No edema	4.5	NA	2.88	3376	165.9	162	11.2	4	1
680	85	9.19395465994962	dead	placebo	47.218267440587	female	2.03154090461067	No	Yes	No	No edema	1	NA	2.16	3464	124	377	10.3	4	1
681	85	9.19395465994962	dead	placebo	47.218267440587	female	3.00898039645165	No	Yes	Yes	No edema	4.3	301	3.28	1543	108.5	240	10.8	4	1
682	85	9.19395465994962	dead	placebo	47.218267440587	female	4.0411784032417	No	Yes	No	No edema	3.6	NA	2.98	2076	110.1	215	10.9	4	1
683	85	9.19395465994962	dead	placebo	47.218267440587	female	5.06790055853685	Yes	Yes	Yes	edema despite diuretics	6.9	NA	1.88	2080	131.8	315	10.7	4	1
684	85	9.19395465994962	dead	placebo	47.218267440587	female	6.05629175336765	Yes	Yes	No	edema despite diuretics	4.5	NA	3.01	1502	156.6	152	10.3	4	1
685	85	9.19395465994962	dead	placebo	47.218267440587	female	6.96528310152229	Yes	Yes	No	edema despite diuretics	9	235	3.26	964	145	158	11.3	4	1
686	85	9.19395465994962	dead	placebo	47.218267440587	female	7.96188807359544	Yes	Yes	No	edema despite diuretics	6.8	225	2.81	1003	159	89	12.3	4	1
687	85	9.19395465994962	dead	placebo	47.218267440587	female	8.83802431278064	Yes	Yes	No	edema despite diuretics	14.7	NA	2.31	880	132	114	12.3	4	1
688	86	4.53674296353083	dead	D-penicil	52.7598291534334	female	0	No	Yes	Yes	No edema	5	1600	3.21	2656	82.2	181	10.9	3	1
689	87	0.542109297995838	dead	D-penicil	37.27959697733	female	0	No	No	No	No edema	1.1	345	4.4	1860	218.6	447	10.7	3	1
690	87	0.542109297995838	dead	D-penicil	37.27959697733	female	0.498302486036579	No	Yes	No	No edema	1.2	NA	3.98	1556	158.1	41	9.5	3	1
691	88	8.42185959916767	dead	placebo	41.3946993757529	female	0	No	No	No	edema no diuretics	0.6	296	4.06	1032	80.6	442	12	3	1
692	88	8.42185959916767	dead	placebo	41.3946993757529	female	0.514730040521301	No	No	No	No edema	0.4	NA	3.58	982	91.5	422	10.4	3	1
693	88	8.42185959916767	dead	placebo	41.3946993757529	female	1.01850837805279	No	No	No	No edema	0.4	273	3.46	1432	97.7	404	12.8	3	1
694	88	8.42185959916767	dead	placebo	41.3946993757529	female	2.2012923009528	No	No	Yes	edema no diuretics	0.9	NA	3.46	1648	141.1	407	9.6	4	1
695	89	4.76672872631694	dead	D-penicil	52.4449676924762	female	0	No	Yes	No	No edema	2	408	3.65	1083	110.1	200	11.4	2	1
696	89	4.76672872631694	dead	D-penicil	52.4449676924762	female	0.492826634541671	No	Yes	No	No edema	1.1	NA	3.6	782	68.2	165	10.1	2	1
697	89	4.76672872631694	dead	D-penicil	52.4449676924762	female	4.19450224509911	Yes	Yes	Yes	edema despite diuretics	8.7	173	2.53	667	196.9	133	13.3	2	1
698	89	4.76672872631694	dead	D-penicil	52.4449676924762	female	4.57507392399518	NA	NA	NA	edema despite diuretics	6.5	NA	2.15	NA	196.9	NA	13.7	2	1
699	90	7.36228233490308	dead	D-penicil	33.4766181141167	male	0	No	No	No	No edema	1.6	660	4.22	1857	151.9	337	11	2	1
700	90	7.36228233490308	dead	D-penicil	33.4766181141167	male	0.476399080056949	No	No	No	No edema	1.6	NA	4.12	2880	122.5	290	10.4	2	1
701	90	7.36228233490308	dead	D-penicil	33.4766181141167	male	1.04862556127478	No	Yes	No	No edema	2.6	494	4.19	2384	122.5	324	10	1	1
702	90	7.36228233490308	dead	D-penicil	33.4766181141167	male	1.81524477056182	No	Yes	No	No edema	9.6	NA	3.88	3924	406.1	341	10.4	2	1
703	90	7.36228233490308	dead	D-penicil	33.4766181141167	male	3.02814587668382	No	Yes	Yes	No edema	7.2	876	3.25	4448	215.5	296	9.9	2	1
704	90	7.36228233490308	dead	D-penicil	33.4766181141167	male	3.88785456138429	No	No	No	No edema	19.2	876	3.58	4056	207.7	313	10	2	1
705	90	7.36228233490308	dead	D-penicil	33.4766181141167	male	5.05694885554704	No	Yes	Yes	No edema	14.2	1148	2.96	670	306.9	314	10.8	3	1
706	90	7.36228233490308	dead	D-penicil	33.4766181141167	male	6.03438834738802	No	Yes	No	No edema	19.1	NA	2.93	2112	291	357	10	3	1
707	90	7.36228233490308	dead	D-penicil	33.4766181141167	male	7.0830139086628	Yes	Yes	Yes	No edema	13.4	381	2.08	1806	277	217	11.1	3	1
708	91	1.25944584382872	dead	placebo	45.6083671010842	female	0	No	Yes	Yes	edema no diuretics	5	325	3.47	2460	246.5	430	11.9	4	1
709	91	1.25944584382872	dead	placebo	45.6083671010842	female	0.50651626327894	No	Yes	Yes	edema no diuretics	4.3	NA	3.04	1855	285.2	323	10.5	4	1
710	91	1.25944584382872	dead	placebo	45.6083671010842	female	0.99112912057825	No	Yes	Yes	No edema	4.2	NA	2.82	1516	289.9	287	11.6	3	1
711	92	1.0650531157595	dead	D-penicil	76.7112035921586	female	0	Yes	No	No	edema despite diuretics	1.4	206	3.13	1626	86.8	145	12.2	4	1
712	93	12.5479137005804	alive	D-penicil	36.5348811740226	female	0	No	No	No	No edema	1.3	353	3.67	2039	232.5	380	11.1	2	0
713	93	12.5479137005804	alive	D-penicil	36.5348811740226	female	0.498302486036579	No	No	Yes	No edema	2.4	NA	4.39	1640	291.4	274	10.7	2	0
714	93	12.5479137005804	alive	D-penicil	36.5348811740226	female	0.903515496659731	No	No	Yes	No edema	4	369	4.04	2576	260.4	274	12.1	2	0
715	93	12.5479137005804	alive	D-penicil	36.5348811740226	female	1.90285839448034	No	Yes	No	No edema	3.1	316	3.62	2124	173.6	314	31.8	2	0
716	93	12.5479137005804	alive	D-penicil	36.5348811740226	female	2.91862884678567	No	Yes	Yes	No edema	8	NA	3.98	1368	325.5	283	9.9	2	0
717	93	12.5479137005804	alive	D-penicil	36.5348811740226	female	3.93439929909101	No	Yes	Yes	edema no diuretics	15.5	NA	3.72	1878	178.3	334	10.2	3	0
718	93	12.5479137005804	alive	D-penicil	36.5348811740226	female	4.81327346402366	Yes	Yes	No	No edema	19.7	760	3.25	2028	195.3	315	10.2	4	0
719	93	12.5479137005804	alive	D-penicil	36.5348811740226	female	5.84547147081371	Yes	Yes	No	No edema	30	516	3.35	1059	426.3	251	9.9	4	0
720	93	12.5479137005804	alive	D-penicil	36.5348811740226	female	6.84207644288687	Yes	Yes	Yes	edema no diuretics	31	480	3.66	1052	292	254	9.9	4	0
721	93	12.5479137005804	alive	D-penicil	36.5348811740226	female	7.63059905815354	Yes	Yes	No	edema no diuretics	37.8	518	3.62	1058	313	222	10.9	4	0
722	93	12.5479137005804	alive	D-penicil	36.5348811740226	female	8.26853575731026	NA	Yes	No	No edema	27.8	NA	3.62	1068	427	181	10.9	4	0
723	93	12.5479137005804	alive	D-penicil	36.5348811740226	female	9.24597524915124	Yes	Yes	No	No edema	27.7	540	3.43	1252	384	297	10.8	4	0
724	93	12.5479137005804	alive	D-penicil	36.5348811740226	female	10.1385390428212	Yes	Yes	No	edema no diuretics	24.3	494	2.86	1119	473	243	11.8	4	0
725	93	12.5479137005804	alive	D-penicil	36.5348811740226	female	11.2391851932976	Yes	Yes	No	edema no diuretics	24.6	408	3.2	768	281	215	12	4	0
726	93	12.5479137005804	alive	D-penicil	36.5348811740226	female	12.4986310371263	No	No	No	No edema	22.2	338	3.66	606	266	187	11.7	4	0
727	94	2.0534443105903	dead	D-penicil	53.9179717446063	female	0	No	Yes	Yes	No edema	3.2	201	3.11	1212	159.7	188	11.8	4	1
728	94	2.0534443105903	dead	D-penicil	53.9179717446063	female	0.498302486036579	No	Yes	Yes	No edema	6.2	NA	2.62	1300	170.5	180	11.8	4	1
729	94	2.0534443105903	dead	D-penicil	53.9179717446063	female	1.04862556127478	No	Yes	Yes	No edema	9.8	196	2.47	1306	196	160	11.6	4	1
730	95	0.375095827401161	dead	placebo	46.391413864856	female	0	Yes	Yes	Yes	edema despite diuretics	17.4	NA	2.64	559	119.4	401	11.7	2	1
731	96	12.3754243784909	alive	D-penicil	48.847333260322	female	0	No	No	No	No edema	1	NA	3.7	1258	99.2	338	10.4	3	0
732	96	12.3754243784909	alive	D-penicil	48.847333260322	female	0.517467966268755	No	No	No	No edema	0.6	NA	3.9	1288	93	332	10.1	3	0
733	96	12.3754243784909	alive	D-penicil	48.847333260322	female	0.980177417588435	No	Yes	No	No edema	0.7	410	3.92	1208	76	344	10.2	3	0
734	96	12.3754243784909	alive	D-penicil	48.847333260322	female	1.99594786989377	No	No	No	No edema	0.6	NA	3.8	1156	94.6	256	10.2	3	0
735	96	12.3754243784909	alive	D-penicil	48.847333260322	female	2.9706494359873	No	No	No	No edema	0.5	NA	3.91	794	72.9	261	9.6	3	0
736	96	12.3754243784909	alive	D-penicil	48.847333260322	female	3.77833753148615	No	No	No	No edema	0.6	NA	3.97	1025	69.8	276	9.1	3	0
737	96	12.3754243784909	alive	D-penicil	48.847333260322	female	4.84886649874055	No	No	No	No edema	0.9	NA	3.64	880	63.6	250	9.7	4	0
738	96	12.3754243784909	alive	D-penicil	48.847333260322	female	5.99879531267112	No	No	No	No edema	0.6	326	3.39	705	50	269	10.8	4	0
739	96	12.3754243784909	alive	D-penicil	48.847333260322	female	6.84481436863432	No	No	No	No edema	0.8	364	3.7	787	54	220	9.6	4	0
740	96	12.3754243784909	alive	D-penicil	48.847333260322	female	7.84689519220239	No	No	No	No edema	0.6	354	3.5	632	56	242	10.1	4	0
741	96	12.3754243784909	alive	D-penicil	48.847333260322	female	8.87361734749754	No	No	No	No edema	0.8	342	3.33	672	48	272	10.3	4	0
742	96	12.3754243784909	alive	D-penicil	48.847333260322	female	9.64023655678458	No	No	Yes	No edema	0.7	325	3.46	717	61	276	10.7	4	0
743	96	12.3754243784909	alive	D-penicil	48.847333260322	female	10.6560070090899	No	No	No	No edema	0.8	325	3.46	642	56	259	11	4	0
744	96	12.3754243784909	alive	D-penicil	48.847333260322	female	11.6717774613952	No	No	No	No edema	0.7	321	3.46	621	54	247	11	4	0
745	97	1.69751396342131	dead	placebo	71.8951922023875	male	0	No	Yes	No	edema no diuretics	2	420	3.26	3196	77.5	344	11.4	3	1
746	97	1.69751396342131	dead	placebo	71.8951922023875	male	0.479137005804403	No	Yes	No	edema no diuretics	2.8	NA	3.7	2908	89.9	326	10.5	3	1
747	97	1.69751396342131	dead	placebo	71.8951922023875	male	1.1718322199102	No	Yes	No	No edema	6.7	384	3.92	3020	133.3	272	11.5	4	1
748	97	1.69751396342131	dead	placebo	71.8951922023875	male	1.50585916109955	NA	NA	NA	No edema	7.8	NA	2.4	NA	133.3	NA	11.5	4	1
749	98	12.2987624575621	alive	D-penicil	28.8851166356368	female	0	No	No	No	No edema	1	239	3.77	1877	97.7	312	10.2	1	0
750	98	12.2987624575621	alive	D-penicil	28.8851166356368	female	0.539371372248385	No	No	No	No edema	0.9	NA	4.08	2416	164.3	387	10.1	1	0
751	98	12.2987624575621	alive	D-penicil	28.8851166356368	female	0.996604972073157	No	No	No	No edema	1.4	NA	4.21	2952	217	420	10.4	2	0
752	98	12.2987624575621	alive	D-penicil	28.8851166356368	female	2.09177527105465	No	No	No	No edema	0.8	NA	3.29	2412	100.8	272	10.6	3	0
753	98	12.2987624575621	alive	D-penicil	28.8851166356368	female	2.99529076771438	No	No	No	No edema	0.8	NA	4.07	2398	192.2	321	9.5	3	0
754	98	12.2987624575621	alive	D-penicil	28.8851166356368	female	4.02748877450444	No	Yes	No	No edema	0.6	NA	3.71	1611	133.3	358	9.5	2	0
755	98	12.2987624575621	alive	D-penicil	28.8851166356368	female	5.02409374657759	No	No	No	No edema	0.6	NA	3.89	1390	196.9	312	10.6	3	0
756	98	12.2987624575621	alive	D-penicil	28.8851166356368	female	6.07545723359982	No	No	No	No edema	0.7	257	3.45	885	77	291	10.2	1	0
757	98	12.2987624575621	alive	D-penicil	28.8851166356368	female	7.09396561165261	No	No	No	No edema	0.5	283	3.18	774	66	285	10.7	2	0
758	98	12.2987624575621	alive	D-penicil	28.8851166356368	female	8.06866717774614	No	No	No	No edema	0.5	262	3.33	705	60	261	10.9	2	0
759	98	12.2987624575621	alive	D-penicil	28.8851166356368	female	9.0652721498193	No	No	No	No edema	0.8	283	3.76	806	82	279	10.7	4	0
760	98	12.2987624575621	alive	D-penicil	28.8851166356368	female	10.1385390428212	No	No	No	No edema	0.5	233	3.72	686	65	276	11.9	4	0
761	98	12.2987624575621	alive	D-penicil	28.8851166356368	female	11.0776475741978	No	No	No	No edema	0.4	256	3.4	749	60	272	11.4	4	0
762	98	12.2987624575621	alive	D-penicil	28.8851166356368	female	12.1509144671996	No	No	No	No edema	0.6	238	3.91	513	58	236	10.6	4	0
763	99	12.2905486803198	alive	placebo	48.4694995071734	male	0	No	No	No	No edema	1.8	460	3.35	1472	108.5	172	10.2	2	0
764	99	12.2905486803198	alive	placebo	48.4694995071734	male	0.52841966925857	No	No	No	No edema	0.9	NA	3.82	231	21.7	218	10.1	2	0
765	99	12.2905486803198	alive	placebo	48.4694995071734	male	0.99112912057825	No	No	No	No edema	1.3	NA	4.22	2372	203.1	210	10.1	3	0
766	99	12.2905486803198	alive	placebo	48.4694995071734	male	2.02332712736831	No	No	No	edema no diuretics	1.3	NA	3.39	1920	116.3	263	9.7	2	0
767	99	12.2905486803198	alive	placebo	48.4694995071734	male	3.00076661920929	No	No	No	No edema	1.4	NA	3.67	1920	116.3	164	9.2	1	0
768	99	12.2905486803198	alive	placebo	48.4694995071734	male	4.02201292300953	No	No	No	No edema	1.3	NA	3.95	1711	116.3	216	9.1	3	0
769	99	12.2905486803198	alive	placebo	48.4694995071734	male	4.9939765633556	No	No	Yes	No edema	1.4	NA	3.69	1119	119.4	184	9.7	3	0
770	99	12.2905486803198	alive	placebo	48.4694995071734	male	5.99331946117621	No	Yes	No	No edema	1.5	269	3.48	1459	86	251	9.6	3	0
771	99	12.2905486803198	alive	placebo	48.4694995071734	male	7.02551746796627	No	Yes	No	No edema	1.2	318	3.59	1174	103	179	10.1	4	0
772	99	12.2905486803198	alive	placebo	48.4694995071734	male	8.33698390099661	No	Yes	No	No edema	1.8	321	3.84	748	101	192	10.3	4	0
773	99	12.2905486803198	alive	placebo	48.4694995071734	male	9.38560946227138	No	Yes	No	No edema	1.4	289	3.25	891	110	177	10.8	4	0
774	99	12.2905486803198	alive	placebo	48.4694995071734	male	10.4369729492936	No	Yes	No	No edema	1.4	304	3.66	1082	81	193	10.6	4	0
775	99	12.2905486803198	alive	placebo	48.4694995071734	male	11.5157156937904	No	Yes	No	No edema	1.6	289	3.81	481	55	132	11.3	4	0
776	100	1.51133501259446	dead	placebo	51.4702661263827	male	0	No	Yes	No	No edema	2.3	178	3	746	178.3	119	12	4	1
777	100	1.51133501259446	dead	placebo	51.4702661263827	male	0.468185302814588	No	Yes	No	No edema	2.5	NA	2.94	836	189.1	98	11.4	4	1
778	100	1.51133501259446	dead	placebo	51.4702661263827	male	0.980177417588435	Yes	No	No	edema no diuretics	2.9	NA	3.02	650	124	99	11.7	4	1
779	100	1.51133501259446	dead	placebo	51.4702661263827	male	1.40729383419122	NA	NA	NA	edema no diuretics	4.4	NA	2.2	NA	124	NA	12.3	4	1
780	101	11.6361844266783	alive	placebo	44.9512649216953	female	0	No	No	No	No edema	0.9	400	3.6	1689	164.3	327	10.4	3	0
781	101	11.6361844266783	alive	placebo	44.9512649216953	female	0.487350783046764	No	Yes	No	edema no diuretics	1.1	NA	3.54	1558	133.3	409	10.5	3	0
782	101	11.6361844266783	alive	placebo	44.9512649216953	female	1.00755667506297	No	Yes	Yes	No edema	0.9	NA	3.21	1736	164.3	283	10.8	3	0
783	101	11.6361844266783	alive	placebo	44.9512649216953	female	2.04249260760048	No	No	No	No edema	0.7	317	3.03	1494	114.7	358	10.4	3	0
784	101	11.6361844266783	alive	placebo	44.9512649216953	female	3.00350454495674	No	Yes	No	No edema	0.6	NA	3.47	1145	91.5	312	9.4	4	0
785	101	11.6361844266783	alive	placebo	44.9512649216953	female	4.01653707151462	No	Yes	No	No edema	0.7	NA	3.59	951	76	313	10.1	4	0
786	101	11.6361844266783	alive	placebo	44.9512649216953	female	5.04873507830468	No	No	No	No edema	0.6	228	3.41	862	72	258	10	4	0
787	101	11.6361844266783	alive	placebo	44.9512649216953	female	5.99331946117621	No	No	No	No edema	0.6	235	2.99	823	78	238	9.7	4	0
788	101	11.6361844266783	alive	placebo	44.9512649216953	female	7.10765524038988	No	No	No	No edema	0.6	254	2.94	814	66	210	10.8	4	0
789	101	11.6361844266783	alive	placebo	44.9512649216953	female	9.0707480013142	No	No	No	No edema	0.7	NA	2.94	784	90	198	11.8	4	0
790	101	11.6361844266783	alive	placebo	44.9512649216953	female	10.1084218595992	No	No	No	No edema	0.6	239	3.4	696	81	217	11.9	4	0
791	101	11.6361844266783	alive	placebo	44.9512649216953	female	11.0858613514401	No	No	No	edema no diuretics	0.6	268	3.09	658	78	221	11.8	4	0
792	102	10.3219800679006	alive	D-penicil	56.5710217938889	female	0	No	No	No	No edema	0.9	248	3.97	646	62	128	10.1	1	0
793	102	10.3219800679006	alive	D-penicil	56.5710217938889	female	0.731026174570146	No	No	No	No edema	1	NA	3.84	440	68.2	255	9.7	1	0
794	102	10.3219800679006	alive	D-penicil	56.5710217938889	female	1.32241813602015	No	No	No	No edema	0.9	NA	3.84	387	51.2	268	9.5	1	0
795	102	10.3219800679006	alive	D-penicil	56.5710217938889	female	2.26152666739678	No	No	No	No edema	0.7	NA	3.36	375	54.3	274	10.1	2	0
796	102	10.3219800679006	alive	D-penicil	56.5710217938889	female	3.23622823349031	No	Yes	No	No edema	0.9	275	3.42	362	45	260	10.6	2	0
797	102	10.3219800679006	alive	D-penicil	56.5710217938889	female	3.89059248713175	No	No	No	No edema	0.8	260	3.29	370	32	249	9.6	2	0
798	102	10.3219800679006	alive	D-penicil	56.5710217938889	female	4.79410798379148	No	Yes	No	No edema	0.9	239	3.72	396	29	260	9.5	2	0
799	102	10.3219800679006	alive	D-penicil	56.5710217938889	female	5.73047858942066	No	Yes	No	No edema	0.8	247	3.56	365	30	266	10.3	2	0
800	102	10.3219800679006	alive	D-penicil	56.5710217938889	female	6.69149052677691	No	Yes	No	No edema	1	250	2.95	414	38	283	10.2	2	0
801	102	10.3219800679006	alive	D-penicil	56.5710217938889	female	7.68809549885007	No	Yes	No	No edema	1	247	3.31	470	47	273	10.2	2	0
802	102	10.3219800679006	alive	D-penicil	56.5710217938889	female	8.51221114883364	No	Yes	No	No edema	1.1	250	3.31	485	39	283	11.4	2	0
803	102	10.3219800679006	alive	D-penicil	56.5710217938889	female	9.18300295695981	No	Yes	No	No edema	0.7	258	3.31	481	28	264	11.1	2	0
804	103	0.30117183221991	dead	placebo	48.9650640674625	female	0	Yes	Yes	Yes	edema despite diuretics	2.5	188	3.67	1273	119.4	110	11.1	4	1
805	104	8.44923885664221	dead	D-penicil	43.018289343993	female	0	No	No	No	No edema	1.1	303	3.64	2108	128.7	349	11.1	2	1
806	104	8.44923885664221	dead	D-penicil	43.018289343993	female	0.533895520753477	No	No	No	No edema	0.9	NA	3.65	1596	100.8	194	11.1	2	1
807	104	8.44923885664221	dead	D-penicil	43.018289343993	female	0.999342897820611	No	No	No	No edema	0.9	NA	3.5	1596	100.8	294	10.7	2	1
808	104	8.44923885664221	dead	D-penicil	43.018289343993	female	2.03154090461067	No	Yes	No	No edema	1	NA	3.5	1337	88.4	179	10.4	3	1
809	104	8.44923885664221	dead	D-penicil	43.018289343993	female	3.00624247070419	No	Yes	No	No edema	3.2	NA	3.33	2477	150.4	127	10.3	3	1
810	104	8.44923885664221	dead	D-penicil	43.018289343993	female	4.09867484393823	Yes	Yes	Yes	No edema	7.2	252	2.6	1780	111.6	79	11	4	1
811	104	8.44923885664221	dead	D-penicil	43.018289343993	female	5.09527981601139	No	Yes	No	No edema	8.5	458	2.51	1805	169	88	11.1	4	1
812	104	8.44923885664221	dead	D-penicil	43.018289343993	female	6.11105026831672	No	Yes	Yes	edema despite diuretics	8	256	2.78	1168	105	75	11.5	4	1
813	104	8.44923885664221	dead	D-penicil	43.018289343993	female	7.11313109188479	No	Yes	Yes	edema despite diuretics	11.1	330	2.13	1618	198	154	11.6	4	1
814	104	8.44923885664221	dead	D-penicil	43.018289343993	female	7.97557770233271	No	Yes	Yes	edema despite diuretics	11	337	2.48	1788	282	108	12.2	4	1
815	105	8.46566641112693	transplanted	placebo	34.0406308180922	female	0	No	Yes	No	No edema	1.1	464	4.2	1644	151.9	348	10.3	3	0
816	105	8.46566641112693	transplanted	placebo	34.0406308180922	female	0.5503230752382	No	Yes	No	No edema	1.1	NA	4.2	NA	151.9	NA	10.3	3	0
817	105	8.46566641112693	transplanted	placebo	34.0406308180922	female	1.04862556127478	No	Yes	No	No edema	1.7	440	4.3	2532	237.2	264	9.9	4	0
818	105	8.46566641112693	transplanted	placebo	34.0406308180922	female	1.96583068667178	No	Yes	No	No edema	1.4	NA	3.68	2460	190.7	167	10.1	4	0
819	105	8.46566641112693	transplanted	placebo	34.0406308180922	female	2.90493921804841	Yes	No	Yes	edema no diuretics	5.5	NA	3.22	1845	275.9	173	11.1	4	0
820	105	8.46566641112693	transplanted	placebo	34.0406308180922	female	3.90154419012156	Yes	No	Yes	edema no diuretics	11.4	NA	3.28	1800	316.2	152	11	2	0
821	105	8.46566641112693	transplanted	placebo	34.0406308180922	female	5.15003833096046	Yes	Yes	No	edema despite diuretics	8.4	387	3.61	1974	224.8	132	10	3	0
822	105	8.46566641112693	transplanted	placebo	34.0406308180922	female	6.06450553061001	No	No	Yes	edema no diuretics	12.4	462	3.74	2439	288	173	10	3	0
823	105	8.46566641112693	transplanted	placebo	34.0406308180922	female	7.06932427992553	No	No	No	edema no diuretics	9.9	352	3.69	1778	275	151	10.7	3	0
824	105	8.46566641112693	transplanted	placebo	34.0406308180922	female	7.8578468951922	Yes	No	No	edema no diuretics	15.9	NA	3.48	2036	216	207	11.4	3	0
825	106	8.82159675829591	dead	D-penicil	68.5111159785347	female	0	Yes	Yes	No	No edema	2.1	NA	3.9	1087	103.9	137	10.6	2	1
826	106	8.82159675829591	dead	D-penicil	68.5111159785347	female	0.917205125396999	No	No	No	No edema	1.1	NA	3.64	821	74.4	177	11.2	3	1
827	106	8.82159675829591	dead	D-penicil	68.5111159785347	female	2.07808564231738	No	Yes	No	edema no diuretics	1.5	NA	3.36	700	82.2	101	10.9	4	1
828	106	8.82159675829591	dead	D-penicil	68.5111159785347	female	3.04183550542109	No	No	No	No edema	1.4	NA	3.33	651	71.3	147	10.6	4	1
829	106	8.82159675829591	dead	D-penicil	68.5111159785347	female	8.8106450553061	NA	NA	NA	No edema	2	NA	3.7	NA	46	NA	36	4	1
830	107	11.1105026831672	alive	placebo	62.5232723688534	female	0	No	No	No	No edema	0.6	212	4.03	648	71.3	316	10.7	1	0
831	107	11.1105026831672	alive	placebo	62.5232723688534	female	0.503778337531486	No	No	No	No edema	0.5	NA	3.74	686	85.3	462	10.5	1	0
832	107	11.1105026831672	alive	placebo	62.5232723688534	female	1.09790822472895	No	No	No	No edema	0.6	NA	3.94	867	124	359	10.8	2	0
833	107	11.1105026831672	alive	placebo	62.5232723688534	female	2.05618223633775	No	No	No	No edema	0.5	NA	3.62	642	100.8	91	10	2	0
834	107	11.1105026831672	alive	placebo	62.5232723688534	female	3.14861460957179	No	No	No	No edema	0.6	NA	3.55	772	96.1	298	10	4	0
835	107	11.1105026831672	alive	placebo	62.5232723688534	female	4.12057824991786	No	No	No	No edema	0.5	210	3.22	803	91.5	281	10.1	4	0
836	107	11.1105026831672	alive	placebo	62.5232723688534	female	5.11992114773847	No	No	No	No edema	0.6	212	3.35	843	107	270	9.8	3	0
837	107	11.1105026831672	alive	placebo	62.5232723688534	female	6.57649764538386	No	Yes	No	No edema	0.5	233	3.35	644	80	263	10.8	3	0
838	107	11.1105026831672	alive	placebo	62.5232723688534	female	7.57310261745701	No	Yes	No	No edema	0.8	222	2.84	524	112	293	10.9	3	0
839	107	11.1105026831672	alive	placebo	62.5232723688534	female	8.57244551527763	No	Yes	No	No edema	0.7	246	3.18	871	190	311	11.3	3	0
840	107	11.1105026831672	alive	placebo	62.5232723688534	female	9.56631256160333	No	No	No	No edema	0.7	237	3.18	545	105	245	11.5	3	0
841	108	7.07206220567298	dead	D-penicil	50.3586682729164	female	0	No	No	No	No edema	0.4	127	3.5	1062	49.6	334	10.3	2	1
842	108	7.07206220567298	dead	D-penicil	50.3586682729164	female	0.492826634541671	No	No	No	No edema	0.3	NA	3.9	602	65.1	229	10.6	2	1
843	108	7.07206220567298	dead	D-penicil	50.3586682729164	female	1.0294600810426	No	No	No	No edema	0.5	NA	3.9	686	85.3	126	10.4	2	1
844	108	7.07206220567298	dead	D-penicil	50.3586682729164	female	2.01237542437849	No	No	No	No edema	0.5	NA	3.61	607	58.9	219	10.9	3	1
845	108	7.07206220567298	dead	D-penicil	50.3586682729164	female	3.00350454495674	No	No	Yes	No edema	0.3	NA	3.8	594	51.2	187	9.8	1	1
846	108	7.07206220567298	dead	D-penicil	50.3586682729164	female	3.98094403679772	No	No	Yes	No edema	0.4	NA	3.94	573	45	210	10.5	1	1
847	108	7.07206220567298	dead	D-penicil	50.3586682729164	female	5.07885226152667	No	No	Yes	No edema	0.5	191	3.73	303	43.4	156	9.6	1	1
848	108	7.07206220567298	dead	D-penicil	50.3586682729164	female	6.08914686233709	No	No	Yes	No edema	0.5	224	3.75	429	53	170	10	1	1
849	109	8.68743839667068	alive	placebo	44.0641769795203	female	0	No	No	No	No edema	0.5	120	3.61	804	110.1	271	10.6	3	0
850	109	8.68743839667068	alive	placebo	44.0641769795203	female	0.501040411784032	No	No	No	No edema	0.3	NA	3.37	351	66.7	241	10.7	3	0
851	109	8.68743839667068	alive	placebo	44.0641769795203	female	0.988391194830796	No	Yes	No	No edema	0.5	NA	3.9	232	45	252	10.4	3	0
852	109	8.68743839667068	alive	placebo	44.0641769795203	female	2.12189245427664	No	Yes	No	No edema	0.5	147	3.56	285	45	184	10.2	3	0
853	109	8.68743839667068	alive	placebo	44.0641769795203	female	3.17599386704633	No	No	No	No edema	0.3	153	3.49	346	45	208	10.5	2	0
854	109	8.68743839667068	alive	placebo	44.0641769795203	female	4.11510239842295	No	No	No	No edema	0.4	143	3.51	693	53	188	11.3	2	0
855	109	8.68743839667068	alive	placebo	44.0641769795203	female	5.14730040521301	No	Yes	No	edema no diuretics	0.5	137	3.41	398	50	234	11.1	3	0
856	109	8.68743839667068	alive	placebo	44.0641769795203	female	6.16854670901325	No	Yes	No	No edema	0.5	164	3.6	636	68	234	11.1	3	0
857	109	8.68743839667068	alive	placebo	44.0641769795203	female	7.19800679005585	No	Yes	No	No edema	0.5	166	3.2	705	68	229	11.7	3	0
858	109	8.68743839667068	alive	placebo	44.0641769795203	female	7.92629503887855	No	Yes	No	edema despite diuretics	0.5	NA	3.42	698	64	203	11.7	3	0
859	110	5.59632022779542	dead	D-penicil	38.9114007228124	female	0	No	Yes	Yes	No edema	1.9	486	3.54	1052	108.5	141	10.9	3	1
860	110	5.59632022779542	dead	D-penicil	38.9114007228124	female	0.490088708794218	No	Yes	Yes	No edema	1.3	NA	3.33	870	85.3	137	11.8	3	1
861	110	5.59632022779542	dead	D-penicil	38.9114007228124	female	1.04041178403242	No	Yes	No	No edema	1.5	NA	3.34	1098	133.3	132	10.4	3	1
862	110	5.59632022779542	dead	D-penicil	38.9114007228124	female	2.0890373453072	No	Yes	Yes	edema no diuretics	1.8	NA	2.96	611	43.4	122	10.3	3	1
863	110	5.59632022779542	dead	D-penicil	38.9114007228124	female	2.89672544080605	No	Yes	Yes	edema despite diuretics	3.5	NA	2.8	1432	114.7	111	10.5	3	1
864	110	5.59632022779542	dead	D-penicil	38.9114007228124	female	4.50662578030884	No	Yes	No	edema despite diuretics	3.3	311	2.43	869	97.7	102	11.3	3	1
865	110	5.59632022779542	dead	D-penicil	38.9114007228124	female	5.43478260869565	Yes	Yes	No	edema despite diuretics	2.5	337	2.05	1255	66	171	10.8	4	1
866	111	6.43412550651626	transplanted	D-penicil	41.153761909977	female	0	No	No	No	No edema	5.5	528	4.18	2404	172.1	467	10.7	3	0
867	111	6.43412550651626	transplanted	D-penicil	41.153761909977	female	0.52841966925857	No	No	No	No edema	7.2	NA	4.2	2480	159.7	391	10.4	3	0
868	111	6.43412550651626	transplanted	D-penicil	41.153761909977	female	1.03219800679006	No	No	No	No edema	6.3	NA	3.61	2696	224.8	341	11.7	4	0
869	111	6.43412550651626	transplanted	D-penicil	41.153761909977	female	2.00689957288358	No	No	No	No edema	6.7	NA	3.86	1794	173.6	472	10.5	4	0
870	111	6.43412550651626	transplanted	D-penicil	41.153761909977	female	3.00624247070419	Yes	Yes	No	edema no diuretics	20	NA	3.7	1856	169	360	10.9	4	0
871	111	6.43412550651626	transplanted	D-penicil	41.153761909977	female	4.0001095170299	Yes	No	Yes	No edema	16.4	NA	3.38	1662	227.9	226	11.1	4	0
872	111	6.43412550651626	transplanted	D-penicil	41.153761909977	female	4.9939765633556	No	Yes	Yes	edema despite diuretics	18.3	259	3.21	1430	266	396	11.1	4	0
873	111	6.43412550651626	transplanted	D-penicil	41.153761909977	female	5.99605738692367	NA	NA	NA	edema despite diuretics	20.6	NA	2.6	NA	266	NA	13.4	4	0
874	112	9.4321541999781	dead	placebo	55.4594239404227	female	0	No	Yes	Yes	No edema	2	267	3.67	754	196.9	136	11.8	4	1
875	112	9.4321541999781	dead	placebo	55.4594239404227	female	0.533895520753477	No	Yes	Yes	edema no diuretics	2.7	NA	3.48	733	265.1	162	11.7	4	1
876	112	9.4321541999781	dead	placebo	55.4594239404227	female	0.980177417588435	No	Yes	Yes	edema no diuretics	3.2	211	2.74	536	387.5	111	12.5	4	1
877	112	9.4321541999781	dead	placebo	55.4594239404227	female	2.06713393932757	No	Yes	Yes	No edema	3.3	NA	3.33	513	207.7	146	11.7	4	1
878	112	9.4321541999781	dead	placebo	55.4594239404227	female	3.14040083232943	No	Yes	No	No edema	3.6	NA	2.89	645	207.7	158	12.1	4	1
879	112	9.4321541999781	dead	placebo	55.4594239404227	female	4.0767714379586	No	Yes	No	edema no diuretics	4.3	NA	2.45	523	224.8	142	11.6	4	1
880	112	9.4321541999781	dead	placebo	55.4594239404227	female	5.11444529624357	No	Yes	Yes	edema no diuretics	4.9	189	2.22	505	174	124	12.5	4	1
881	112	9.4321541999781	dead	placebo	55.4594239404227	female	6.09188478808455	No	Yes	No	edema despite diuretics	3.8	171	2.31	476	175	142	12.8	4	1
882	112	9.4321541999781	dead	placebo	55.4594239404227	female	7.22812397327784	No	Yes	No	edema no diuretics	4.4	161	2.34	451	149	278	13.4	4	1
883	112	9.4321541999781	dead	placebo	55.4594239404227	female	7.90986748439382	No	Yes	No	edema no diuretics	3.6	NA	1.61	440	214	167	13.2	4	1
884	112	9.4321541999781	dead	placebo	55.4594239404227	female	9.29251998685796	NA	NA	NA	edema no diuretics	10.5	NA	1.4	NA	214	NA	13.2	4	1
885	113	2.6037673858285	dead	D-penicil	51.2348045121016	female	0	No	Yes	Yes	No edema	6.7	374	3.74	979	128.7	266	11.1	4	1
886	113	2.6037673858285	dead	D-penicil	51.2348045121016	female	0.459971525572226	Yes	Yes	Yes	No edema	5.2	NA	3.42	1017	91.5	104	10.1	4	1
887	113	2.6037673858285	dead	D-penicil	51.2348045121016	female	0.961011937356259	No	Yes	Yes	edema no diuretics	7.2	268	3.28	924	100.8	102	11.5	4	1
888	113	2.6037673858285	dead	D-penicil	51.2348045121016	female	1.76596210710766	No	No	Yes	edema no diuretics	13.5	NA	3.19	1275	128.7	154	13.8	4	1
889	113	2.6037673858285	dead	D-penicil	51.2348045121016	female	2.4613952469609	NA	NA	NA	edema no diuretics	26	NA	3.1	NA	128.7	NA	12.6	4	1
890	114	9.29525791260541	dead	placebo	52.8282772971197	male	0	No	No	No	No edema	3.2	259	4.3	1040	110.1	268	11.7	3	1
891	114	9.29525791260541	dead	placebo	52.8282772971197	male	0.514730040521301	No	No	No	No edema	2.1	NA	3.82	1050	93	193	11	3	1
892	114	9.29525791260541	dead	placebo	52.8282772971197	male	1.14719088818311	No	No	No	No edema	1.7	NA	3.25	1155	88.4	191	11.1	3	1
893	114	9.29525791260541	dead	placebo	52.8282772971197	male	2.2368853356697	No	Yes	No	No edema	1.9	NA	3.45	827	107	134	11	4	1
894	114	9.29525791260541	dead	placebo	52.8282772971197	male	3.12123535209725	No	No	No	No edema	2.2	NA	3.45	827	107	141	11.5	4	1
895	114	9.29525791260541	dead	placebo	52.8282772971197	male	4.34782608695652	No	Yes	No	No edema	2.3	204	3.34	885	83.7	138	11.7	4	1
896	114	9.29525791260541	dead	placebo	52.8282772971197	male	5.44025846019056	No	No	No	No edema	2.3	186	3.5	748	73	96	11.8	4	1
897	114	9.29525791260541	dead	placebo	52.8282772971197	male	6.3848428430621	No	Yes	No	No edema	2.3	169	3.26	998	97	96	12.4	4	1
898	114	9.29525791260541	dead	placebo	52.8282772971197	male	7.38144781513525	No	Yes	Yes	edema no diuretics	3.5	154	3.25	937	120	106	12.4	4	1
899	114	9.29525791260541	dead	placebo	52.8282772971197	male	8.35341145548133	Yes	Yes	Yes	edema despite diuretics	4.3	128	2.78	777	144	102	13.8	4	1
900	114	9.29525791260541	dead	placebo	52.8282772971197	male	9.28156828386814	NA	NA	NA	edema despite diuretics	27.6	NA	2.14	NA	144	NA	17.3	4	1
901	115	11.2008542328332	alive	placebo	42.6404555908444	female	0	No	No	Yes	No edema	0.7	303	4.19	1584	111.6	307	10.3	3	0
902	115	11.2008542328332	alive	placebo	42.6404555908444	female	0.536633446500931	No	No	No	No edema	0.6	NA	3.58	1040	131.8	301	9.6	3	0
903	115	11.2008542328332	alive	placebo	42.6404555908444	female	1.01303252655788	No	Yes	Yes	No edema	0.6	NA	3.62	852	111.6	267	9.9	2	0
904	115	11.2008542328332	alive	placebo	42.6404555908444	female	2.16296134048845	No	No	No	No edema	0.6	NA	3.87	1209	127.1	258	10	3	0
905	115	11.2008542328332	alive	placebo	42.6404555908444	female	3.09933194611762	No	No	Yes	No edema	0.5	NA	4.21	1374	117.8	263	9.7	4	0
906	115	11.2008542328332	alive	placebo	42.6404555908444	female	4.29306757200745	No	No	No	No edema	0.8	321	3.87	1036	105.4	202	10.8	4	0
907	115	11.2008542328332	alive	placebo	42.6404555908444	female	5.25134158361625	No	Yes	No	No edema	0.8	322	3.73	1150	97	153	9.6	4	0
908	115	11.2008542328332	alive	placebo	42.6404555908444	female	6.2068776694776	No	Yes	No	No edema	0.7	339	4.29	914	96	154	10.1	4	0
909	115	11.2008542328332	alive	placebo	42.6404555908444	female	7.22538604753039	No	No	No	No edema	1.1	375	3.48	933	111	183	10.4	4	0
910	115	11.2008542328332	alive	placebo	42.6404555908444	female	8.16723250465447	No	No	No	No edema	1	340	3.63	869	108	217	10.7	4	0
911	115	11.2008542328332	alive	placebo	42.6404555908444	female	9.12276859051583	No	No	No	No edema	0.8	347	3.51	799	111	187	11.2	4	0
912	115	11.2008542328332	alive	placebo	42.6404555908444	female	10.1741320775381	No	No	No	No edema	1.1	339	3.79	758	100	193	11.2	4	0
913	116	10.9927718760267	alive	D-penicil	61.0721717227029	female	0	No	No	Yes	edema no diuretics	3	458	3.63	1588	107	438	9.9	3	0
914	116	10.9927718760267	alive	D-penicil	61.0721717227029	female	0.536633446500931	No	No	Yes	edema no diuretics	3.3	NA	4.38	888	120.9	353	10.6	3	0
915	116	10.9927718760267	alive	D-penicil	61.0721717227029	female	0.999342897820611	No	No	Yes	No edema	1.4	NA	3.74	1030	83.7	294	10.6	3	0
916	116	10.9927718760267	alive	D-penicil	61.0721717227029	female	2.10546489979192	No	No	No	No edema	0.7	NA	4.3	740	65.1	336	9.7	4	0
917	116	10.9927718760267	alive	D-penicil	61.0721717227029	female	3.12123535209725	No	No	No	No edema	0.9	NA	4.07	741	66.7	297	10.4	4	0
918	116	10.9927718760267	alive	D-penicil	61.0721717227029	female	4.19450224509911	No	No	No	No edema	0.9	223	3.41	666	58.9	301	9.8	4	0
919	116	10.9927718760267	alive	D-penicil	61.0721717227029	female	5.2130106231519	No	No	No	No edema	0.9	239	3.96	664	50	281	9.8	4	0
920	116	10.9927718760267	alive	D-penicil	61.0721717227029	female	6.14938122878107	No	No	No	No edema	0.9	225	3.81	516	52	263	10.9	4	0
921	116	10.9927718760267	alive	D-penicil	61.0721717227029	female	7.35954440915562	No	No	No	No edema	1.2	208	3.69	511	47	305	10.4	4	0
922	116	10.9927718760267	alive	D-penicil	61.0721717227029	female	9.14740992224291	No	No	No	No edema	0.8	219	3.58	542	50	269	11	4	0
923	116	10.9927718760267	alive	D-penicil	61.0721717227029	female	10.0837805278721	No	No	No	No edema	1	225	3.86	453	46	273	11.6	4	0
924	117	2.96517358449239	dead	D-penicil	49.6577592815683	female	0	No	Yes	Yes	No edema	6.5	950	3.11	2374	170.5	354	11	4	1
925	117	2.96517358449239	dead	D-penicil	49.6577592815683	female	0.50651626327894	No	Yes	Yes	edema no diuretics	17.4	NA	3.57	2928	190.7	239	13.8	4	1
926	117	2.96517358449239	dead	D-penicil	49.6577592815683	female	1.06779104150695	No	Yes	Yes	No edema	15	NA	3.01	3204	179.8	222	11.1	4	1
927	117	2.96517358449239	dead	D-penicil	49.6577592815683	female	2.2779542218815	No	Yes	Yes	edema despite diuretics	19.5	NA	3.06	3340	244.9	205	11.3	4	1
928	117	2.96517358449239	dead	D-penicil	49.6577592815683	female	2.92958054977549	NA	NA	NA	edema despite diuretics	14.5	NA	3.06	NA	244.9	NA	10.5	4	1
929	118	6.26437411017413	dead	D-penicil	48.8555470375643	female	0	No	Yes	No	edema no diuretics	3.5	390	3.3	878	138	207	10.2	3	1
930	118	6.26437411017413	dead	D-penicil	48.8555470375643	female	0.490088708794218	No	Yes	No	No edema	3.7	NA	3.37	1375	141.1	168	11	3	1
931	118	6.26437411017413	dead	D-penicil	48.8555470375643	female	0.977439491840981	No	Yes	No	No edema	3.4	NA	3.09	1101	113.2	132	10.6	4	1
932	118	6.26437411017413	dead	D-penicil	48.8555470375643	female	2.01237542437849	No	Yes	Yes	No edema	4.2	NA	3.13	1047	151.9	125	11.3	4	1
933	118	6.26437411017413	dead	D-penicil	48.8555470375643	female	2.99255284196693	No	No	No	No edema	4.8	210	2.9	974	148	126	11.3	4	1
934	118	6.26437411017413	dead	D-penicil	48.8555470375643	female	4.16986091337203	No	No	No	No edema	5.8	239	3.07	1010	187	114	11.6	4	1
935	118	6.26437411017413	dead	D-penicil	48.8555470375643	female	5.95772642645931	Yes	Yes	Yes	edema despite diuretics	12	210	2.13	1028	158	138	13.6	4	1
936	119	1.41003175993867	dead	D-penicil	54.2574745372905	female	0	No	No	Yes	No edema	0.6	636	3.83	944	97.7	306	9.5	3	1
937	119	1.41003175993867	dead	D-penicil	54.2574745372905	female	0.309385609462271	No	No	Yes	No edema	2.3	NA	3.83	1740	48.1	268	9.2	3	1
938	120	5.56620304457343	transplanted	D-penicil	35.1522286715584	male	0	No	No	No	No edema	3.5	325	3.98	766	130.2	344	10.6	3	0
939	120	5.56620304457343	transplanted	D-penicil	35.1522286715584	male	0.473661154309495	No	No	No	No edema	4	NA	3.57	406	148.8	287	12.7	3	0
940	120	5.56620304457343	transplanted	D-penicil	35.1522286715584	male	0.988391194830796	No	Yes	Yes	No edema	4.2	NA	3.44	1558	150.4	281	11.5	4	0
941	120	5.56620304457343	transplanted	D-penicil	35.1522286715584	male	1.85631365677363	No	Yes	Yes	No edema	13.5	NA	3.95	1362	147.3	364	10.5	4	0
942	120	5.56620304457343	transplanted	D-penicil	35.1522286715584	male	2.81458766838243	No	Yes	Yes	No edema	15.3	NA	3.67	1576	192.2	327	10.7	4	0
943	120	5.56620304457343	transplanted	D-penicil	35.1522286715584	male	3.79202716022341	No	Yes	No	edema no diuretics	16	307	3.23	1177	156.6	264	10.9	4	0
944	120	5.56620304457343	transplanted	D-penicil	35.1522286715584	male	4.9227904939218	No	Yes	No	edema no diuretics	22.1	168	2.76	1130	173	228	11	4	0
945	120	5.56620304457343	transplanted	D-penicil	35.1522286715584	male	5.49501697513963	NA	NA	NA	edema no diuretics	14	NA	2.57	NA	173	NA	13.3	4	0
946	121	0.522943817763662	dead	placebo	67.9087723140948	male	0	Yes	Yes	No	edema despite diuretics	1.3	151	3.08	1112	46.5	213	13.2	4	1
947	122	10.8586135144015	alive	D-penicil	55.4375205344431	female	0	No	No	No	No edema	0.6	298	4.13	758	65.1	256	10.7	3	0
948	122	10.8586135144015	alive	D-penicil	55.4375205344431	female	0.479137005804403	No	No	No	No edema	0.4	NA	4.18	536	51.2	217	10.8	3	0
949	122	10.8586135144015	alive	D-penicil	55.4375205344431	female	1.35801117073705	No	No	Yes	No edema	0.6	NA	3.69	513	51.2	221	11.3	3	0
950	122	10.8586135144015	alive	D-penicil	55.4375205344431	female	2.47508487569817	No	No	No	No edema	0.4	NA	3.93	591	49.6	242	10.6	3	0
951	122	10.8586135144015	alive	D-penicil	55.4375205344431	female	3.48811740225605	No	No	Yes	No edema	0.7	NA	3.7	756	55.8	238	10.6	3	0
952	122	10.8586135144015	alive	D-penicil	55.4375205344431	female	4.44639141386486	No	No	Yes	No edema	0.5	282	3.42	799	74	227	11.4	3	0
953	122	10.8586135144015	alive	D-penicil	55.4375205344431	female	5.61274778228014	No	No	No	No edema	0.4	295	3.77	764	71	212	11.4	3	0
954	122	10.8586135144015	alive	D-penicil	55.4375205344431	female	6.65589749206002	No	No	No	No edema	0.6	295	3.66	821	53	197	11.6	3	0
955	122	10.8586135144015	alive	D-penicil	55.4375205344431	female	7.64428868689081	No	No	No	No edema	0.7	298	3.37	787	53	272	11	3	0
956	122	10.8586135144015	alive	D-penicil	55.4375205344431	female	8.70112802540795	No	No	No	No edema	0.6	296	2.99	729	71	183	11	3	0
957	123	2.65852590077757	dead	D-penicil	45.8219253093856	female	0	No	Yes	Yes	edema despite diuretics	5.1	NA	3.23	790	179.8	104	13	4	1
958	123	2.65852590077757	dead	D-penicil	45.8219253093856	female	0.424378490855328	Yes	Yes	Yes	edema despite diuretics	4.7	NA	2.73	763	148.8	112	12.7	4	1
959	124	10.6861241923119	dead	D-penicil	52.8912495893111	male	0	No	Yes	No	No edema	0.6	251	3.9	681	57.4	182	10.8	4	1
960	125	6.7572007447158	transplanted	placebo	47.1826744058701	female	0	No	Yes	No	No edema	1.3	316	3.51	1162	147.3	238	10	4	0
961	125	6.7572007447158	transplanted	placebo	47.1826744058701	female	0.50651626327894	No	No	No	No edema	2.4	NA	3.72	1188	148.8	208	10.4	4	0
962	125	6.7572007447158	transplanted	placebo	47.1826744058701	female	0.963749863103713	No	No	No	No edema	2.2	313	3.74	1214	215.5	172	10.5	4	0
963	125	6.7572007447158	transplanted	placebo	47.1826744058701	female	1.89738254298543	No	No	No	No edema	2.4	NA	3.72	1155	155	161	10.4	4	0
964	125	6.7572007447158	transplanted	placebo	47.1826744058701	female	2.91315299529077	No	Yes	No	No edema	3.4	NA	3.9	1083	189.1	130	10.7	4	0
965	125	6.7572007447158	transplanted	placebo	47.1826744058701	female	4.08498521520096	No	Yes	No	No edema	4	217	3.08	1012	195.3	113	11	4	0
966	125	6.7572007447158	transplanted	placebo	47.1826744058701	female	5.00219034059796	No	Yes	No	edema no diuretics	3.7	213	3.24	1226	237	169	11.1	4	0
967	125	6.7572007447158	transplanted	placebo	47.1826744058701	female	6.03712627313547	Yes	Yes	No	edema despite diuretics	13.4	278	3.09	1235	264	223	12	4	0
968	125	6.7572007447158	transplanted	placebo	47.1826744058701	female	6.48067024422298	NA	NA	NA	edema despite diuretics	13.4	NA	3.2	NA	264	NA	12.7	4	0
969	126	2.25605081590187	dead	D-penicil	53.6003723579017	female	0	Yes	Yes	Yes	No edema	1.2	269	3.12	1441	165.9	166	11.1	4	1
970	126	2.25605081590187	dead	D-penicil	53.6003723579017	female	0.580440258460191	No	Yes	Yes	No edema	0.9	NA	2.75	1116	155	105	10.1	4	1
971	126	2.25605081590187	dead	D-penicil	53.6003723579017	female	1.01850837805279	Yes	Yes	Yes	edema no diuretics	1.6	NA	3.05	1083	148.8	84	11.5	4	1
972	126	2.25605081590187	dead	D-penicil	53.6003723579017	female	1.95214105793451	Yes	Yes	Yes	edema despite diuretics	2.3	294	2.81	1097	230	110	11.2	4	1
973	126	2.25605081590187	dead	D-penicil	53.6003723579017	female	2.23414740992224	NA	NA	NA	edema despite diuretics	10.8	NA	2.81	NA	230	NA	13.2	4	1
974	127	10.7436206330084	alive	placebo	44.1052458657321	female	0	No	No	No	No edema	0.5	268	4.08	1174	86.8	453	10	2	0
975	127	10.7436206330084	alive	placebo	44.1052458657321	female	1.01303252655788	No	No	No	No edema	0.5	NA	3.74	2624	165.9	300	10	2	0
976	127	10.7436206330084	alive	placebo	44.1052458657321	female	2.03154090461067	No	No	No	No edema	0.9	NA	3.57	2154	142.6	283	9.8	4	0
977	127	10.7436206330084	alive	placebo	44.1052458657321	female	3.00898039645165	No	No	No	No edema	1.1	NA	3.67	2070	164.3	228	10.1	4	0
978	127	10.7436206330084	alive	placebo	44.1052458657321	female	4.00832329427226	No	No	Yes	No edema	1.1	355	3.27	1524	102.3	200	9.8	4	0
979	127	10.7436206330084	alive	placebo	44.1052458657321	female	5.00219034059796	No	No	No	No edema	1.4	488	3.43	1949	137	218	10	4	0
980	127	10.7436206330084	alive	placebo	44.1052458657321	female	5.65381666849195	No	No	No	No edema	1.1	466	3.33	1675	125	190	10.6	4	0
981	127	10.7436206330084	alive	placebo	44.1052458657321	female	6.9351659183003	No	No	Yes	edema no diuretics	2.9	446	3.6	2070	115	170	10.6	4	0
982	127	10.7436206330084	alive	placebo	44.1052458657321	female	7.85510896944475	No	No	No	No edema	2.2	410	3.37	1900	117	192	11.3	4	0
983	127	10.7436206330084	alive	placebo	44.1052458657321	female	8.90921038221443	No	No	Yes	No edema	2.5	423	3.5	1422	122	149	11.2	4	0
984	127	10.7436206330084	alive	placebo	44.1052458657321	female	9.92771876026722	No	No	No	No edema	2.3	397	3.34	1391	113	129	11.7	4	0
985	128	2.83922900010952	dead	D-penicil	41.950498302486	female	0	No	Yes	Yes	No edema	16.2	NA	2.89	1828	299.2	123	12.6	4	1
986	128	2.83922900010952	dead	D-penicil	41.950498302486	female	0.525681743511116	No	Yes	Yes	edema no diuretics	4.5	NA	2.89	2284	308.5	154	12.6	4	1
987	128	2.83922900010952	dead	D-penicil	41.950498302486	female	0.85149490745811	No	Yes	Yes	edema despite diuretics	18.5	168	3.37	1928	398.4	115	13.1	4	1
988	128	2.83922900010952	dead	D-penicil	41.950498302486	female	1.84809987953127	No	No	Yes	edema despite diuretics	16.5	NA	2.84	1914	186	127	13.2	4	1
989	128	2.83922900010952	dead	D-penicil	41.950498302486	female	2.6804293067572	Yes	No	Yes	edema despite diuretics	16	115	2.31	2023	327.1	133	21.9	4	1
990	129	10.6998138210492	alive	D-penicil	63.6157047420874	female	0	No	Yes	No	No edema	0.9	420	3.87	1009	57.4	NA	9.7	3	0
991	129	10.6998138210492	alive	D-penicil	63.6157047420874	female	0.479137005804403	No	Yes	No	No edema	0.9	NA	3.73	934	52.7	245	10.4	3	0
992	129	10.6998138210492	alive	D-penicil	63.6157047420874	female	0.993867046325704	No	Yes	No	edema no diuretics	0.7	NA	3.57	1148	48.1	243	9.7	3	0
993	129	10.6998138210492	alive	D-penicil	63.6157047420874	female	1.99047201839886	No	No	No	edema no diuretics	0.7	NA	3.52	1076	51.2	308	9.8	3	0
994	129	10.6998138210492	alive	D-penicil	63.6157047420874	female	3.00624247070419	No	Yes	No	edema no diuretics	0.7	NA	3.75	1075	48.1	283	9.7	3	0
995	129	10.6998138210492	alive	D-penicil	63.6157047420874	female	4.01927499726207	No	Yes	No	edema no diuretics	0.9	368	3.28	1136	54.3	273	9.7	3	0
996	129	10.6998138210492	alive	D-penicil	63.6157047420874	female	4.98576278611324	No	Yes	No	No edema	0.8	361	3.78	860	46	230	9.6	3	0
997	129	10.6998138210492	alive	D-penicil	63.6157047420874	female	5.96046435220677	No	Yes	No	edema no diuretics	1.4	368	3.56	870	44	243	10.6	3	0
998	129	10.6998138210492	alive	D-penicil	63.6157047420874	female	7.03099331946118	No	Yes	No	No edema	1	349	3.28	835	43	248	10.2	3	0
999	129	10.6998138210492	alive	D-penicil	63.6157047420874	female	8.01117073704961	No	Yes	No	No edema	0.8	344	3.41	970	41	221	11.1	3	0
1000	129	10.6998138210492	alive	D-penicil	63.6157047420874	female	9.00777570912277	No	Yes	No	edema no diuretics	1	334	3.41	926	54	205	11.2	3	0
1001	129	10.6998138210492	alive	D-penicil	63.6157047420874	female	10.1303252655788	No	Yes	No	edema no diuretics	1	323	3.32	814	53	250	11.1	3	0
1002	130	3.86321322965721	dead	placebo	44.2284525243675	female	0	No	Yes	Yes	No edema	17.4	1775	3.43	2065	165.9	418	11.5	3	1
1003	130	3.86321322965721	dead	placebo	44.2284525243675	female	0.511992114773847	No	Yes	Yes	No edema	13.2	NA	2.91	3120	170.5	460	11.5	3	1
1004	130	3.86321322965721	dead	placebo	44.2284525243675	female	1.0294600810426	No	Yes	Yes	No edema	13.2	466	2.8	3308	213.9	307	11.6	4	1
1005	130	3.86321322965721	dead	placebo	44.2284525243675	female	2.06439601358011	Yes	Yes	Yes	edema despite diuretics	16.5	NA	3.02	3600	254.2	332	11.6	4	1
1006	130	3.86321322965721	dead	placebo	44.2284525243675	female	2.83375314861461	Yes	Yes	Yes	edema no diuretics	14.2	NA	2.9	2524	182.9	401	10.6	4	1
1007	130	3.86321322965721	dead	placebo	44.2284525243675	female	3.85499945241485	NA	NA	NA	edema no diuretics	27.2	NA	1.7	NA	182.9	NA	28	4	1
1008	131	2.32723688533567	dead	placebo	62.0030664768371	female	0	No	Yes	Yes	No edema	2.8	242	3.8	614	136.4	121	13.2	4	1
1009	131	2.32723688533567	dead	placebo	62.0030664768371	female	0.509254189026394	No	Yes	Yes	No edema	4.5	NA	3.87	719	178.3	108	12.9	4	1
1010	131	2.32723688533567	dead	placebo	62.0030664768371	female	1.01029460081043	No	Yes	Yes	No edema	5.6	NA	3.51	977	209.3	111	13.9	4	1
1011	131	2.32723688533567	dead	placebo	62.0030664768371	female	2.00416164713613	Yes	Yes	Yes	edema despite diuretics	16.2	NA	2.9	701	139.5	173	13.6	4	1
1012	132	9.89212572555032	alive	D-penicil	40.5541561712846	female	0	No	No	No	No edema	1.9	448	3.83	1052	127.1	181	9.8	3	0
1013	132	9.89212572555032	alive	D-penicil	40.5541561712846	female	0.479137005804403	No	No	No	No edema	1.2	NA	3.74	1452	119.4	253	9.5	3	0
1014	132	9.89212572555032	alive	D-penicil	40.5541561712846	female	1.08695652173913	No	No	No	No edema	1.5	NA	4.07	1316	82.2	185	9.5	3	0
1015	132	9.89212572555032	alive	D-penicil	40.5541561712846	female	2.04796845909539	No	Yes	No	No edema	1	NA	3.74	868	100.8	228	9.8	4	0
1016	132	9.89212572555032	alive	D-penicil	40.5541561712846	female	3.08838024312781	No	No	No	No edema	1.2	296	3.23	912	85.3	167	9.7	4	0
1017	132	9.89212572555032	alive	D-penicil	40.5541561712846	female	4.07403351221115	No	No	No	No edema	1.4	259	3.73	919	89	102	10.3	4	0
1018	133	7.65524038988063	dead	placebo	62.6464790274888	male	0	No	No	No	No edema	1.5	331	3.95	577	128.7	165	10.1	4	1
1019	133	7.65524038988063	dead	placebo	62.6464790274888	male	1.08148067024422	No	No	No	No edema	1.8	247	3.62	641	151.9	177	10.5	4	1
1020	133	7.65524038988063	dead	placebo	62.6464790274888	male	1.71394151790603	No	No	No	No edema	1.7	NA	3.49	641	148.8	141	9.5	4	1
1021	133	7.65524038988063	dead	placebo	62.6464790274888	male	2.69138100974702	No	No	No	edema no diuretics	5.9	171	3.45	847	89.9	101	9.8	3	1
1022	133	7.65524038988063	dead	placebo	62.6464790274888	male	3.72631694228453	No	Yes	Yes	edema no diuretics	5	137	3.22	565	85.3	70	10.6	4	1
1023	133	7.65524038988063	dead	placebo	62.6464790274888	male	4.70375643412551	No	Yes	No	edema no diuretics	4.2	166	3.75	671	79	68	9.8	4	1
1024	133	7.65524038988063	dead	placebo	62.6464790274888	male	5.71952688643084	No	No	No	edema no diuretics	5	150	3.19	814	191	69	11.1	4	1
1025	133	7.65524038988063	dead	placebo	62.6464790274888	male	6.71886978425145	No	Yes	Yes	edema no diuretics	4.5	144	2.96	751	94	83	11.1	4	1
1026	133	7.65524038988063	dead	placebo	62.6464790274888	male	7.60595772642646	NA	NA	NA	edema no diuretics	27.2	NA	3.3	NA	94	NA	11.1	4	1
1027	134	10.4534005037783	alive	placebo	42.336545832877	female	0	No	No	No	No edema	0.7	578	3.67	1353	127.1	427	10.7	2	0
1028	134	10.4534005037783	alive	placebo	42.336545832877	female	0.495564560289125	No	No	No	No edema	1	NA	3.93	1840	139.5	323	11.2	2	0
1029	134	10.4534005037783	alive	placebo	42.336545832877	female	1.06779104150695	No	No	No	No edema	0.8	NA	3.9	1407	127.1	246	10.4	2	0
1030	134	10.4534005037783	alive	placebo	42.336545832877	female	1.93023765195488	No	No	No	No edema	0.6	NA	4.23	1726	125.6	324	10.5	2	0
1031	134	10.4534005037783	alive	placebo	42.336545832877	female	2.90767714379586	No	Yes	No	No edema	0.5	NA	3.75	1622	97.7	196	10.8	4	0
1032	134	10.4534005037783	alive	placebo	42.336545832877	female	3.94261307633337	No	Yes	No	No edema	0.7	448	3.87	1256	92	189	10	4	0
1033	134	10.4534005037783	alive	placebo	42.336545832877	female	4.88172160771	No	No	No	No edema	0.7	389	3.84	1260	87	269	10.7	4	0
1034	134	10.4534005037783	alive	placebo	42.336545832877	female	5.93856094622714	No	Yes	No	No edema	0.8	462	3.67	1174	76	183	11	4	0
1035	134	10.4534005037783	alive	placebo	42.336545832877	female	6.99266235899682	No	Yes	No	No edema	1.2	486	3.33	1413	99	298	10.7	4	0
1036	134	10.4534005037783	alive	placebo	42.336545832877	female	7.98652940532253	No	Yes	No	No edema	1.9	454	3.13	1626	108	283	11.5	4	0
1037	134	10.4534005037783	alive	placebo	42.336545832877	female	8.91468623370934	No	Yes	No	No edema	3.7	430	3.29	2043	138	239	12.3	4	0
1038	134	10.4534005037783	alive	placebo	42.336545832877	female	9.88664987405541	No	Yes	No	No edema	5.3	474	2.84	2580	160	171	12.8	4	0
1039	135	10.4561384295258	alive	D-penicil	42.9690066805388	female	0	No	No	No	No edema	0.4	263	3.57	836	74.4	445	11	2	0
1040	135	10.4561384295258	alive	D-penicil	42.9690066805388	female	0.487350783046764	No	No	No	No edema	0.6	NA	4.43	235	45	340	11	2	0
1041	135	10.4561384295258	alive	D-penicil	42.9690066805388	female	1.03767385828496	No	No	No	No edema	0.6	NA	3.6	142	51.2	392	9.9	2	0
1042	135	10.4561384295258	alive	D-penicil	42.9690066805388	female	2.04796845909539	No	No	No	No edema	0.5	NA	4.1	222	27.9	435	10	1	0
1043	135	10.4561384295258	alive	D-penicil	42.9690066805388	female	3.04457343116855	No	No	No	No edema	0.5	NA	3.99	307	23.3	370	9.6	2	0
1044	135	10.4561384295258	alive	D-penicil	42.9690066805388	female	4.04391632898916	No	No	No	No edema	0.4	244	3.35	437	46	361	10.8	2	0
1045	135	10.4561384295258	alive	D-penicil	42.9690066805388	female	5.13361077647574	No	No	No	No edema	0.3	246	3.49	457	39	367	10.6	2	0
1046	135	10.4561384295258	alive	D-penicil	42.9690066805388	female	6.26711203592159	No	No	No	No edema	0.5	258	3.29	889	46	243	10.7	2	0
1047	135	10.4561384295258	alive	D-penicil	42.9690066805388	female	7.28014456247947	No	No	No	No edema	0.5	259	3.18	541	31	383	10.9	2	0
1048	135	10.4561384295258	alive	D-penicil	42.9690066805388	female	8.64363158471142	No	No	No	No edema	0.5	257	3	561	38	408	11.2	2	0
1049	136	10.3137662906582	alive	D-penicil	55.9632022779542	female	0	No	No	No	No edema	0.8	263	3.35	1636	116.3	206	9.8	2	0
1050	136	10.3137662906582	alive	D-penicil	55.9632022779542	female	0.470923228562041	No	No	No	No edema	1.2	NA	3.81	1372	88.4	224	10.4	2	0
1051	136	10.3137662906582	alive	D-penicil	55.9632022779542	female	1.04314970977987	No	No	No	No edema	1.3	NA	3.55	914	68.2	182	10.2	2	0
1052	136	10.3137662906582	alive	D-penicil	55.9632022779542	female	2.0589201620852	No	No	No	No edema	1.1	NA	3.77	1076	74.4	135	9.4	4	0
1053	136	10.3137662906582	alive	D-penicil	55.9632022779542	female	3.04183550542109	No	No	No	No edema	1.3	NA	3.66	988	105.4	302	10.7	4	0
1054	136	10.3137662906582	alive	D-penicil	55.9632022779542	female	4.22735735406856	No	No	No	No edema	1.5	254	3.55	721	65	269	9.8	4	0
1055	136	10.3137662906582	alive	D-penicil	55.9632022779542	female	5.31705180155514	No	No	No	No edema	1.4	276	3.8	599	63	255	10.7	4	0
1056	136	10.3137662906582	alive	D-penicil	55.9632022779542	female	6.33282225386048	No	No	No	No edema	1.3	248	3.52	520	59	249	10.7	4	0
1057	136	10.3137662906582	alive	D-penicil	55.9632022779542	female	8.3315080495017	No	No	No	No edema	1.2	279	3.56	598	48	293	11.5	4	0
1058	137	10.0180703099332	alive	D-penicil	62.8627751615376	female	0	No	No	No	No edema	1.1	399	3.6	3472	155	344	10.1	2	0
1059	137	10.0180703099332	alive	D-penicil	62.8627751615376	female	0.479137005804403	No	No	No	No edema	1.2	NA	3.36	2350	127.1	400	10.2	2	0
1060	137	10.0180703099332	alive	D-penicil	62.8627751615376	female	0.941846457124083	No	No	No	No edema	0.8	NA	3.79	2136	85.3	320	9.5	3	0
1061	137	10.0180703099332	alive	D-penicil	62.8627751615376	female	1.99320994414631	No	No	No	No edema	0.9	NA	3.69	1818	111.6	307	10.3	3	0
1062	137	10.0180703099332	alive	D-penicil	62.8627751615376	female	2.96243565874493	No	No	No	No edema	0.8	350	3.43	1595	88.4	342	9.7	3	0
1063	137	10.0180703099332	alive	D-penicil	62.8627751615376	female	4.00832329427226	No	No	No	No edema	0.7	351	3.21	1219	83	304	9.9	3	0
1064	137	10.0180703099332	alive	D-penicil	62.8627751615376	female	4.84886649874055	No	No	No	No edema	0.6	308	3.06	947	72	287	10.3	3	0
1065	137	10.0180703099332	alive	D-penicil	62.8627751615376	female	5.94951264921695	No	Yes	No	No edema	0.7	358	3.53	1089	73	366	10.5	3	0
1066	137	10.0180703099332	alive	D-penicil	62.8627751615376	female	6.99540028474428	No	Yes	No	No edema	0.6	292	3.2	991	62	318	10.1	3	0
1067	137	10.0180703099332	alive	D-penicil	62.8627751615376	female	8.01117073704961	No	Yes	No	No edema	0.8	337	3.43	839	63	277	11.2	3	0
1068	137	10.0180703099332	alive	D-penicil	62.8627751615376	female	8.62446610447925	NA	Yes	No	No edema	0.7	NA	3.1	759	64	282	11.4	3	0
1069	137	10.0180703099332	alive	D-penicil	62.8627751615376	female	9.48417478917972	No	Yes	No	No edema	0.6	343	3.01	897	67	312	11.4	3	0
1070	138	3.55108969444749	dead	D-penicil	51.2512320665864	male	0	No	Yes	No	No edema	7.3	426	3.93	2424	145.7	252	10.5	3	1
1071	138	3.55108969444749	dead	D-penicil	51.2512320665864	male	0.435330193845143	No	Yes	No	No edema	4.3	NA	3.73	2536	122.5	198	10.1	3	1
1072	138	3.55108969444749	dead	D-penicil	51.2512320665864	male	0.933632679881722	No	Yes	No	No edema	7.2	NA	3.76	2520	201.5	286	10.2	3	1
1073	138	3.55108969444749	dead	D-penicil	51.2512320665864	male	1.96309276092432	No	Yes	No	No edema	13.5	NA	3.46	3456	262	254	13.1	4	1
1074	138	3.55108969444749	dead	D-penicil	51.2512320665864	male	2.92136677253313	No	Yes	No	edema no diuretics	15.7	NA	2.92	3318	190.7	313	10.6	4	1
1075	138	3.55108969444749	dead	D-penicil	51.2512320665864	male	3.54835176870003	NA	NA	NA	edema no diuretics	31.6	NA	2.7	NA	190.7	NA	10.6	4	1
1076	139	6.45329098674844	transplanted	placebo	46.7637717665097	female	0	No	Yes	No	No edema	1.1	328	3.31	1260	94.6	142	11.6	4	0
1077	139	6.45329098674844	transplanted	placebo	46.7637717665097	female	0.542109297995838	No	Yes	No	No edema	0.8	NA	3.21	1184	110.1	120	11.6	4	0
1078	139	6.45329098674844	transplanted	placebo	46.7637717665097	female	0.993867046325704	No	Yes	No	No edema	0.8	286	3.4	1101	86	121	10.8	4	0
1079	139	6.45329098674844	transplanted	placebo	46.7637717665097	female	1.96856861241923	Yes	Yes	No	No edema	1.3	267	3.17	1000	79	81	11.6	4	0
1080	139	6.45329098674844	transplanted	placebo	46.7637717665097	female	2.9350564012704	No	Yes	No	No edema	1.9	287	3.35	903	83	64	12.9	4	0
1081	139	6.45329098674844	transplanted	placebo	46.7637717665097	female	4.96385938013361	No	Yes	No	edema no diuretics	4.5	215	2.76	1940	93	59	14	4	0
1082	140	10.2069871865075	alive	D-penicil	54.0767714379586	female	0	No	Yes	No	No edema	1.1	290	4.09	2120	186	318	10	3	0
1083	140	10.2069871865075	alive	D-penicil	54.0767714379586	female	0.48461285729931	No	No	No	No edema	0.5	NA	4.19	1528	155	285	10.4	3	0
1084	140	10.2069871865075	alive	D-penicil	54.0767714379586	female	1.03219800679006	No	Yes	No	No edema	0.6	NA	3.86	1421	142.6	326	9.5	3	0
1085	140	10.2069871865075	alive	D-penicil	54.0767714379586	female	1.91654802321761	No	Yes	No	No edema	0.5	NA	3.75	1020	86.8	294	9.5	4	0
1086	140	10.2069871865075	alive	D-penicil	54.0767714379586	female	2.91041506954331	No	No	No	No edema	0.6	NA	3.53	854	72.9	259	10	4	0
1087	140	10.2069871865075	alive	D-penicil	54.0767714379586	female	3.88785456138429	No	No	No	No edema	0.5	NA	4.03	666	63	274	9.9	4	0
1088	140	10.2069871865075	alive	D-penicil	54.0767714379586	female	4.9227904939218	No	Yes	No	No edema	0.5	249	3.71	735	61	198	10.8	4	0
1089	140	10.2069871865075	alive	D-penicil	54.0767714379586	female	5.92760924323732	No	No	No	No edema	0.5	271	3.67	596	48	247	10.8	4	0
1090	140	10.2069871865075	alive	D-penicil	54.0767714379586	female	6.9050487350783	No	No	No	No edema	0.8	283	3.7	485	40	266	10.9	4	0
1091	140	10.2069871865075	alive	D-penicil	54.0767714379586	female	7.91260541014128	No	Yes	No	No edema	0.6	298	3.56	425	36	230	11.7	4	0
1092	140	10.2069871865075	alive	D-penicil	54.0767714379586	female	8.91194830796189	No	No	No	No edema	0.5	276	3.68	721	55	218	11.8	4	0
1093	140	10.2069871865075	alive	D-penicil	54.0767714379586	female	9.8346292848538	No	Yes	No	No edema	0.9	274	3.56	812	76	231	11.6	4	0
1094	141	10.1823458547804	alive	D-penicil	47.0375643412551	female	0	No	No	No	No edema	0.9	346	3.77	794	125.6	336	10.6	2	0
1095	141	10.1823458547804	alive	D-penicil	47.0375643412551	female	0.46270945131968	No	No	No	No edema	0.7	NA	3.9	781	122.5	278	11.2	2	0
1096	141	10.1823458547804	alive	D-penicil	47.0375643412551	female	1.02672215529515	No	No	No	No edema	0.7	NA	3.5	769	110.1	301	10.6	2	0
1097	142	6.62304238309057	dead	placebo	55.7277406636732	female	0	No	Yes	No	No edema	1	364	3.48	720	134.9	283	9.9	2	1
1098	142	6.62304238309057	dead	placebo	55.7277406636732	female	0.514730040521301	No	No	No	No edema	1	NA	3.31	1583	187.6	226	10.4	2	1
1099	142	6.62304238309057	dead	placebo	55.7277406636732	female	1.03219800679006	No	No	No	No edema	1.6	NA	3.61	1827	150.4	268	9.9	3	1
1100	142	6.62304238309057	dead	placebo	55.7277406636732	female	2.02880297886321	No	No	No	No edema	2.3	NA	2.91	1416	110.1	232	10.2	4	1
1101	142	6.62304238309057	dead	placebo	55.7277406636732	female	3.04457343116855	No	Yes	No	No edema	3.5	378	2.91	1346	116.3	196	10.4	4	1
1102	142	6.62304238309057	dead	placebo	55.7277406636732	female	3.98368196254518	No	Yes	No	No edema	9.8	836	3.05	1574	144	167	11.5	4	1
1103	142	6.62304238309057	dead	placebo	55.7277406636732	female	4.98302486036579	No	Yes	No	No edema	14.8	514	3.39	1505	141	125	11.4	4	1
1104	142	6.62304238309057	dead	placebo	55.7277406636732	female	6.02069871865075	Yes	Yes	No	edema no diuretics	17.4	294	2.76	1219	153	136	12.9	4	1
1105	142	6.62304238309057	dead	placebo	55.7277406636732	female	6.47245646698062	NA	NA	NA	edema no diuretics	23.4	NA	2.1	NA	153	NA	12.7	4	1
1106	143	2.15200963749863	dead	placebo	46.1039316613733	female	0	No	Yes	No	edema no diuretics	2.9	332	3.6	1492	134.9	277	11	4	1
1107	143	2.15200963749863	dead	placebo	46.1039316613733	female	0.481874931551856	No	Yes	Yes	edema no diuretics	4.8	NA	2.9	3772	249.6	340	11.1	4	1
1108	143	2.15200963749863	dead	placebo	46.1039316613733	female	1.0294600810426	No	Yes	Yes	edema no diuretics	4.5	450	2.71	2178	139.5	365	12	4	1
1109	144	2.58733983134377	dead	placebo	52.2889059248713	female	0	No	Yes	No	edema no diuretics	28	556	3.26	3896	198.4	335	10	3	1
1110	144	2.58733983134377	dead	placebo	52.2889059248713	female	0.501040411784032	No	Yes	Yes	edema no diuretics	13.6	NA	2.8	4565	151.9	355	11.6	3	1
1111	144	2.58733983134377	dead	placebo	52.2889059248713	female	0.999342897820611	No	Yes	Yes	edema no diuretics	17.5	NA	4.05	4455	227.9	381	10.4	4	1
1112	144	2.58733983134377	dead	placebo	52.2889059248713	female	2.35461614281021	No	Yes	No	edema despite diuretics	14.1	NA	3.33	6312	345.7	215	10	4	1
1113	145	9.97973934946884	alive	placebo	51.2019494031322	female	0	No	No	Yes	No edema	0.7	309	3.84	858	41.9	253	11.4	3	0
1114	145	9.97973934946884	alive	placebo	51.2019494031322	female	0.772095060781952	No	No	No	No edema	0.7	NA	3.98	629	41.9	NA	11.4	3	0
1115	145	9.97973934946884	alive	placebo	51.2019494031322	female	1.01577045230533	No	No	Yes	No edema	0.4	NA	4.01	638	35.7	221	11.4	3	0
1116	145	9.97973934946884	alive	placebo	51.2019494031322	female	2.01237542437849	No	Yes	Yes	No edema	0.5	NA	3.5	1218	48.1	468	11	2	0
1117	146	8.44923885664221	dead	placebo	33.8654035702552	female	0	No	No	No	edema no diuretics	1.2	NA	3.89	1284	173.6	239	9.4	3	1
1118	146	8.44923885664221	dead	placebo	33.8654035702552	female	0.498302486036579	No	No	No	edema no diuretics	0.8	NA	3.55	694	179.8	194	9.7	3	1
1119	146	8.44923885664221	dead	placebo	33.8654035702552	female	1.02398422954769	No	No	No	No edema	1.5	NA	3.23	996	213.9	204	10	3	1
1120	146	8.44923885664221	dead	placebo	33.8654035702552	female	2.17665096922571	No	Yes	No	No edema	0.9	249	3.29	694	136.4	119	9.7	4	1
1121	146	8.44923885664221	dead	placebo	33.8654035702552	female	3.1184974263498	No	Yes	No	No edema	1.6	247	3.05	868	138	140	9.9	4	1
1122	146	8.44923885664221	dead	placebo	33.8654035702552	female	4.21366772533129	No	No	No	No edema	1.8	227	3.22	781	170	118	10.9	4	1
1123	146	8.44923885664221	dead	placebo	33.8654035702552	female	7.1186069433797	No	No	No	edema no diuretics	5.2	268	2.63	926	176	92	12.7	4	1
1124	147	9.25966487788851	dead	D-penicil	75.0136896287373	female	0	No	No	No	edema no diuretics	1.2	288	3.37	791	57.4	213	10.7	2	1
1125	147	9.25966487788851	dead	D-penicil	75.0136896287373	female	0.503778337531486	No	No	Yes	No edema	1.2	NA	3.64	588	51.2	181	10.9	2	1
1126	147	9.25966487788851	dead	D-penicil	75.0136896287373	female	1.12802540795094	No	No	No	No edema	1.1	NA	3.88	480	40.3	184	10.4	3	1
1127	147	9.25966487788851	dead	D-penicil	75.0136896287373	female	2.14105793450882	No	No	Yes	No edema	1.1	NA	3.56	481	46.5	177	10.8	3	1
1128	147	9.25966487788851	dead	D-penicil	75.0136896287373	female	3.17599386704633	No	No	No	No edema	0.9	258	3.11	443	46.5	160	10.8	3	1
1129	148	3.90702004161647	dead	placebo	30.8646369510459	female	0	No	Yes	No	No edema	7.2	1015	3.26	3836	198.4	330	9.8	3	1
1130	148	3.90702004161647	dead	placebo	30.8646369510459	female	0.495564560289125	No	Yes	Yes	No edema	5.4	NA	3.26	3540	268.2	308	10.7	3	1
1131	148	3.90702004161647	dead	placebo	30.8646369510459	female	0.939108531376629	No	Yes	No	No edema	4.4	NA	3.28	3756	77.5	385	11.2	4	1
1132	148	3.90702004161647	dead	placebo	30.8646369510459	female	1.85083780527872	No	Yes	No	No edema	3.3	NA	3.57	3564	161.2	392	10.6	4	1
1133	148	3.90702004161647	dead	placebo	30.8646369510459	female	2.88851166356368	Yes	Yes	No	No edema	6.4	614	3.04	3730	207.7	365	11.5	4	1
1134	148	3.90702004161647	dead	placebo	30.8646369510459	female	3.90154419012156	Yes	Yes	No	No edema	9	NA	3.04	3339	215	277	11.2	4	1
1135	149	2.08629941955974	dead	D-penicil	61.8059358230205	male	0	No	Yes	Yes	edema no diuretics	3	257	3.79	1664	102.3	140	9.9	4	1
1136	149	2.08629941955974	dead	D-penicil	61.8059358230205	male	0.659840105136349	No	Yes	No	No edema	5	NA	3.53	2054	148.8	134	13	4	1
1137	149	2.08629941955974	dead	D-penicil	61.8059358230205	male	2.02880297886321	NA	NA	NA	No edema	15.4	NA	2.8	NA	148.8	NA	12.9	4	1
1138	150	9.74701566093528	alive	placebo	34.9879531267112	female	0	No	No	Yes	No edema	1	NA	3.63	1536	134.9	233	10	1	0
1139	150	9.74701566093528	alive	placebo	34.9879531267112	female	0.514730040521301	No	No	Yes	No edema	1	NA	8.01	1845	170.5	291	9.3	1	0
1140	150	9.74701566093528	alive	placebo	34.9879531267112	female	0.999342897820611	No	No	Yes	No edema	0.9	NA	3.78	1613	151.9	274	10.1	2	0
1141	150	9.74701566093528	alive	placebo	34.9879531267112	female	2.02880297886321	No	No	Yes	No edema	1.1	NA	3.73	1727	150.4	231	9.9	2	0
1142	150	9.74701566093528	alive	placebo	34.9879531267112	female	3.04457343116855	No	No	Yes	No edema	1.1	NA	3.54	1350	99.2	215	10	3	0
1143	150	9.74701566093528	alive	placebo	34.9879531267112	female	4.0411784032417	No	Yes	Yes	No edema	1.1	333	3.86	1393	105	204	9.9	4	0
1144	150	9.74701566093528	alive	placebo	34.9879531267112	female	5.04052130106231	No	Yes	Yes	No edema	1	393	3.38	1462	109	207	10.5	4	0
1145	150	9.74701566093528	alive	placebo	34.9879531267112	female	6.06176760486256	No	Yes	Yes	No edema	1.5	316	3.56	1028	175	176	11.2	4	0
1146	150	9.74701566093528	alive	placebo	34.9879531267112	female	7.05563465118826	No	Yes	Yes	edema no diuretics	1	299	3.55	1003	170	248	12	4	0
1147	151	9.68951922023875	alive	D-penicil	55.0432592268098	female	0	No	No	No	No edema	0.9	460	3.03	721	85.3	301	9.4	2	0
1148	151	9.68951922023875	alive	D-penicil	55.0432592268098	female	0.457233599824773	No	No	No	No edema	0.9	NA	3.46	1090	172.1	292	10	2	0
1149	151	9.68951922023875	alive	D-penicil	55.0432592268098	female	0.974701566093528	No	No	No	No edema	0.7	NA	3.5	1315	136.4	324	9.3	3	0
1150	151	9.68951922023875	alive	D-penicil	55.0432592268098	female	1.95487898368196	No	No	No	No edema	0.8	NA	3.55	1054	131.8	264	9.8	3	0
1151	151	9.68951922023875	alive	D-penicil	55.0432592268098	female	3.00624247070419	No	Yes	No	No edema	1.1	NA	3.22	973	114.7	252	9.6	3	0
1152	151	9.68951922023875	alive	D-penicil	55.0432592268098	female	4.02475084875698	No	No	No	No edema	1.6	416	3.71	955	94	190	9.8	4	0
1153	151	9.68951922023875	alive	D-penicil	55.0432592268098	female	5.11444529624357	Yes	No	No	edema despite diuretics	2.1	325	2.62	1625	105	166	11.1	4	0
1154	151	9.68951922023875	alive	D-penicil	55.0432592268098	female	5.96594020370168	No	No	No	edema no diuretics	3.2	316	2.77	996	155	159	11.5	4	0
1155	151	9.68951922023875	alive	D-penicil	55.0432592268098	female	6.98171065600701	No	No	No	edema no diuretics	2.9	275	2.7	985	119	127	12.2	4	0
1156	151	9.68951922023875	alive	D-penicil	55.0432592268098	female	7.99200525681743	Yes	No	Yes	edema despite diuretics	3	292	2.41	860	115	121	12.6	4	0
1157	151	9.68951922023875	alive	D-penicil	55.0432592268098	female	8.96670682291096	No	No	Yes	edema despite diuretics	3.4	226	2.36	889	66	154	12.2	4	0
1158	152	3.1540904610667	dead	D-penicil	69.943051144453	male	0	No	Yes	No	No edema	2.3	586	3.01	2276	114.7	339	10.9	3	1
1159	152	3.1540904610667	dead	D-penicil	69.943051144453	male	0.547585149490746	No	Yes	No	No edema	4.2	NA	3.83	1861	127.1	279	9.5	3	1
1160	152	3.1540904610667	dead	D-penicil	69.943051144453	male	2.2779542218815	NA	NA	NA	No edema	4.3	NA	3.3	NA	127.1	NA	9.5	3	1
1161	153	9.67035374000657	alive	D-penicil	49.6057386923667	female	0	No	No	No	No edema	0.5	217	3.85	453	54.3	270	11.1	1	0
1162	153	9.67035374000657	alive	D-penicil	49.6057386923667	female	0.640674624904173	No	No	No	No edema	0.6	NA	4.27	192	32.6	243	10.6	1	0
1163	153	9.67035374000657	alive	D-penicil	49.6057386923667	female	1.01850837805279	No	No	No	No edema	0.3	NA	6.82	182	23.3	271	10.5	1	0
1164	153	9.67035374000657	alive	D-penicil	49.6057386923667	female	2.03427883035812	No	No	No	No edema	0.7	NA	4.38	130	31	208	9.9	1	0
1165	153	9.67035374000657	alive	D-penicil	49.6057386923667	female	3.06921476289563	No	No	No	No edema	0.4	275	4.02	188	36	223	10	1	0
1166	153	9.67035374000657	alive	D-penicil	49.6057386923667	female	4.03022670025189	No	No	No	No edema	0.3	267	3.41	182	26	235	9.7	1	0
1167	153	9.67035374000657	alive	D-penicil	49.6057386923667	female	5.02409374657759	No	No	No	No edema	0.4	239	4.03	255	31	210	10.7	1	0
1168	153	9.67035374000657	alive	D-penicil	49.6057386923667	female	6.07819515934728	No	No	No	No edema	0.6	293	3.43	160	28	260	10.5	1	0
1169	153	9.67035374000657	alive	D-penicil	49.6057386923667	female	7.01730369072391	No	No	No	No edema	0.4	249	3.43	312	60	300	10.9	1	0
1170	153	9.67035374000657	alive	D-penicil	49.6057386923667	female	8.05497754900887	No	No	No	No edema	0.4	282	3.49	327	37	260	11.3	1	0
1171	154	0.383309604643522	dead	D-penicil	69.3790384404775	male	0	No	No	Yes	edema despite diuretics	2.4	168	2.56	1056	120.9	108	14.1	3	1
1172	155	9.62654692804731	alive	placebo	43.5576607162414	female	0	No	Yes	Yes	edema no diuretics	0.6	220	3.35	1620	153.5	311	11.2	4	0
1173	155	9.62654692804731	alive	placebo	43.5576607162414	female	0.536633446500931	No	Yes	Yes	edema no diuretics	0.5	NA	3.56	1414	136.4	286	10.5	4	0
1174	155	9.62654692804731	alive	placebo	43.5576607162414	female	0.993867046325704	No	No	Yes	edema no diuretics	0.6	NA	3.73	1496	116.3	319	10	4	0
1175	156	2.33545066257803	dead	placebo	59.4102507939985	female	0	No	Yes	No	No edema	25.5	358	3.52	2468	201.5	151	11.5	2	1
1176	156	2.33545066257803	dead	placebo	59.4102507939985	female	0.52841966925857	No	Yes	Yes	edema no diuretics	22.2	NA	3.71	2115	209.3	177	11.1	2	1
1177	156	2.33545066257803	dead	placebo	59.4102507939985	female	1.01850837805279	No	No	Yes	edema no diuretics	22.5	NA	3.7	1517	186	166	11.1	3	1
1178	156	2.33545066257803	dead	placebo	59.4102507939985	female	1.86178950826854	No	Yes	No	No edema	24.8	NA	3.56	1625	254.2	128	11.1	3	1
1179	157	9.59369181907787	alive	placebo	48.7597196364035	female	0	No	No	No	No edema	0.6	286	3.42	1868	77.5	487	10	2	0
1180	157	9.59369181907787	alive	placebo	48.7597196364035	female	0.487350783046764	No	No	No	No edema	1.1	NA	3.83	2145	147.3	429	9.2	2	0
1181	157	9.59369181907787	alive	placebo	48.7597196364035	female	0.977439491840981	No	No	No	No edema	0.9	NA	3.59	2268	156.6	453	9.3	3	0
1182	157	9.59369181907787	alive	placebo	48.7597196364035	female	1.97404446391414	No	No	No	edema despite diuretics	0.8	NA	3.37	2250	195.3	467	9.6	3	0
1183	157	9.59369181907787	alive	placebo	48.7597196364035	female	3.00624247070419	No	No	No	edema no diuretics	0.9	412	3.35	1760	112	438	9.6	3	0
1184	157	9.59369181907787	alive	placebo	48.7597196364035	female	3.98368196254518	No	No	No	No edema	0.7	307	3.32	1282	116	428	9.6	3	0
1185	157	9.59369181907787	alive	placebo	48.7597196364035	female	4.94469389990143	No	No	No	No edema	0.7	353	3.38	1584	186	441	10	3	0
1186	157	9.59369181907787	alive	placebo	48.7597196364035	female	6.07545723359982	No	No	No	No edema	0.7	246	2.74	1038	85	590	10.2	2	0
1187	157	9.59369181907787	alive	placebo	48.7597196364035	female	7.03099331946118	No	No	No	No edema	0.7	301	3.11	1350	114	539	10.9	2	0
1188	157	9.59369181907787	alive	placebo	48.7597196364035	female	8.05223962326142	No	No	No	edema no diuretics	0.7	317	3.17	1968	92	427	11.1	3	0
1189	157	9.59369181907787	alive	placebo	48.7597196364035	female	9.14467199649546	No	No	No	edema no diuretics	0.9	284	3.43	1296	144	497	11.3	3	0
1190	158	6.77636622494798	transplanted	D-penicil	36.4938122878108	female	0	No	No	No	No edema	3.4	450	3.37	1408	116.3	313	11.2	2	0
1191	158	6.77636622494798	transplanted	D-penicil	36.4938122878108	female	0.481874931551856	No	No	No	No edema	4.5	NA	3.83	2814	178.3	403	10.3	2	0
1192	158	6.77636622494798	transplanted	D-penicil	36.4938122878108	female	0.982915343335889	No	No	No	No edema	3	NA	3.69	1935	165.9	419	11.6	3	0
1193	158	6.77636622494798	transplanted	D-penicil	36.4938122878108	female	1.91654802321761	No	Yes	No	No edema	11.1	NA	3.77	5034	248	397	10.4	3	0
1194	158	6.77636622494798	transplanted	D-penicil	36.4938122878108	female	2.91315299529077	No	Yes	Yes	No edema	12	856	3.34	3163	200	383	9.9	3	0
1195	158	6.77636622494798	transplanted	D-penicil	36.4938122878108	female	4.06308180922133	No	Yes	Yes	No edema	12.4	1076	3.21	3522	222	242	10.6	3	0
1196	158	6.77636622494798	transplanted	D-penicil	36.4938122878108	female	4.98028693461833	No	Yes	Yes	No edema	11.4	240	3.7	2529	194	236	11.4	3	0
1197	158	6.77636622494798	transplanted	D-penicil	36.4938122878108	female	6.05355382762019	No	Yes	Yes	No edema	13.5	690	3.28	2616	205	182	11.3	3	0
1198	158	6.77636622494798	transplanted	D-penicil	36.4938122878108	female	6.77362829920053	No	Yes	Yes	No edema	11.7	844	3.4	1840	198	132	12.6	3	0
1199	159	4.20545394808893	dead	placebo	45.7616909429416	male	0	No	No	No	No edema	2.5	317	3.46	714	130.2	207	10.1	3	1
1200	159	4.20545394808893	dead	placebo	45.7616909429416	male	0.522943817763662	No	Yes	No	No edema	1.3	NA	3.7	682	111.6	181	10.2	3	1
1201	159	4.20545394808893	dead	placebo	45.7616909429416	male	1.03493593253751	No	No	No	No edema	2	NA	3.16	609	103.9	206	9.6	3	1
1202	159	4.20545394808893	dead	placebo	45.7616909429416	male	2.03154090461067	No	Yes	Yes	No edema	6.6	NA	2.84	443	72.9	204	11	4	1
1203	160	9.42120249698828	alive	placebo	57.3732340378929	female	0	No	No	No	edema no diuretics	0.6	217	3.62	414	76	224	10.5	3	0
1204	160	9.42120249698828	alive	placebo	57.3732340378929	female	0.564012703975468	No	No	Yes	edema no diuretics	0.6	NA	3.64	349	60.5	287	10.6	3	0
1205	160	9.42120249698828	alive	placebo	57.3732340378929	female	0.955536085861351	No	No	Yes	edema no diuretics	0.5	NA	3.22	345	55.8	295	11	4	0
1206	160	9.42120249698828	alive	placebo	57.3732340378929	female	1.95761690942942	No	No	No	edema no diuretics	0.6	NA	2.87	338	58.9	267	10.6	4	0
1207	160	9.42120249698828	alive	placebo	57.3732340378929	female	3.00624247070419	No	No	No	edema no diuretics	0.5	269	3.61	208	35	271	10.6	4	0
1208	160	9.42120249698828	alive	placebo	57.3732340378929	female	3.9289234475961	No	No	No	edema no diuretics	0.5	263	3.53	205	31	250	11.1	4	0
1209	160	9.42120249698828	alive	placebo	57.3732340378929	female	4.86803197897273	No	No	No	edema no diuretics	0.5	272	3.59	208	27	279	10.9	4	0
1210	160	9.42120249698828	alive	placebo	57.3732340378929	female	5.8701128025408	No	No	No	edema no diuretics	0.8	254	3.31	462	53	325	11.3	4	0
1211	161	9.48965064067463	alive	placebo	42.7444967692476	female	0	No	No	No	No edema	2.3	502	3.56	964	120.9	269	9.6	2	0
1212	161	9.48965064067463	alive	placebo	42.7444967692476	female	0.536633446500931	No	No	No	No edema	2.9	NA	3.59	2378	172.1	240	10.8	2	0
1213	161	9.48965064067463	alive	placebo	42.7444967692476	female	0.985653269083342	No	No	No	No edema	5	NA	3.52	2470	165.9	309	9.7	2	0
1214	161	9.48965064067463	alive	placebo	42.7444967692476	female	2.03975468185303	No	No	No	No edema	3.8	NA	3.09	2526	120.9	342	15.9	3	0
1215	161	9.48965064067463	alive	placebo	42.7444967692476	female	2.88577373781623	No	No	No	No edema	6.9	594	2.77	2284	145	303	10.3	3	0
1216	161	9.48965064067463	alive	placebo	42.7444967692476	female	3.97546818530281	No	Yes	No	No edema	5.4	734	2.29	2790	141	430	11.3	3	0
1217	161	9.48965064067463	alive	placebo	42.7444967692476	female	5.22396232614171	No	No	No	No edema	3.3	343	3.13	1396	61	251	12.2	3	0
1218	161	9.48965064067463	alive	placebo	42.7444967692476	female	6.19866389223524	No	No	No	No edema	3.7	430	2.73	3582	161	318	10.1	3	0
1219	161	9.48965064067463	alive	placebo	42.7444967692476	female	7.32942722593363	No	No	No	No edema	2	562	1.22	3528	142	362	11.1	3	0
1220	161	9.48965064067463	alive	placebo	42.7444967692476	female	8.23294272259336	No	No	No	No edema	3	514	1.98	2840	123	313	11.4	3	0
1221	161	9.48965064067463	alive	placebo	42.7444967692476	female	9.34727850180703	No	No	Yes	No edema	3.3	405	2.8	2052	59	266	10.8	3	0
1222	162	0.509254189026394	dead	placebo	58.8188588325485	female	0	No	Yes	Yes	No edema	3.2	260	3.19	815	127.1	160	12	4	1
1223	163	5.62643741101741	dead	D-penicil	53.4990691052459	female	0	No	No	No	No edema	0.3	233	4.08	622	66.7	358	9.9	3	1
1224	163	5.62643741101741	dead	D-penicil	53.4990691052459	female	0.591391961450005	No	No	No	No edema	0.5	NA	3.71	471	41.9	354	10.1	3	1
1225	163	5.62643741101741	dead	D-penicil	53.4990691052459	female	5.26503121235352	NA	NA	NA	No edema	0.6	NA	3.71	NA	27	NA	10.1	3	1
1226	164	0.755667506297229	dead	placebo	43.4152885773738	female	0	No	Yes	Yes	edema no diuretics	8.5	NA	3.34	1428	181.4	88	13.3	4	1
1227	165	2.94600810426021	dead	D-penicil	53.3074143029241	male	0	No	Yes	No	No edema	4	196	3.45	2496	133.3	212	11.3	4	1
1228	165	2.94600810426021	dead	D-penicil	53.3074143029241	male	0.402475084875698	No	Yes	Yes	No edema	4.1	NA	3.38	2832	175.2	184	11.1	4	1
1229	165	2.94600810426021	dead	D-penicil	53.3074143029241	male	0.985653269083342	No	Yes	Yes	No edema	5.9	NA	3.23	2682	155	158	11.3	4	1
1230	165	2.94600810426021	dead	D-penicil	53.3074143029241	male	2.02332712736831	Yes	Yes	Yes	edema no diuretics	7.2	NA	2.69	1750	175.2	81	11.8	4	1
1231	165	2.94600810426021	dead	D-penicil	53.3074143029241	male	2.67769138100975	NA	NA	NA	edema no diuretics	15.1	NA	2.67	NA	113	NA	15	4	1
1232	166	9.28156828386814	alive	placebo	41.3563684152886	female	0	No	Yes	No	No edema	5.7	1480	3.26	1960	457.3	213	9.5	2	0
1233	166	9.28156828386814	alive	placebo	41.3563684152886	female	0.470923228562041	No	No	No	No edema	1.3	NA	3.87	1624	210.8	188	9.4	2	0
1234	166	9.28156828386814	alive	placebo	41.3563684152886	female	1.0294600810426	No	Yes	No	No edema	1.3	NA	3.8	1300	355	237	9.7	3	0
1235	166	9.28156828386814	alive	placebo	41.3563684152886	female	2.13832000876136	No	No	No	No edema	1	215	3.87	930	268.2	233	9.8	3	0
1236	166	9.28156828386814	alive	placebo	41.3563684152886	female	3.13492498083452	No	No	No	No edema	0.7	208	3.57	956	262	249	10	3	0
1237	166	9.28156828386814	alive	placebo	41.3563684152886	female	4.15343335888731	No	No	No	No edema	1.4	206	3.41	1226	252	270	10.1	3	0
1238	166	9.28156828386814	alive	placebo	41.3563684152886	female	5.25134158361625	No	No	No	No edema	3.1	253	3.14	1870	286	300	10.4	3	0
1239	166	9.28156828386814	alive	placebo	41.3563684152886	female	6.30544299638594	No	No	No	No edema	3.2	236	3.17	1722	233	280	10.5	3	0
1240	167	4.61066695871208	dead	D-penicil	60.9599167670573	male	0	No	Yes	No	No edema	0.9	376	3.86	1015	83.7	238	10.3	4	1
1241	167	4.61066695871208	dead	D-penicil	60.9599167670573	male	0.553061000985653	No	Yes	No	No edema	1.2	NA	3.6	1047	111.6	192	10.3	4	1
1242	167	4.61066695871208	dead	D-penicil	60.9599167670573	male	1.54966597305881	No	Yes	No	No edema	0.8	NA	3.23	930	99.2	151	10.3	4	1
1243	167	4.61066695871208	dead	D-penicil	60.9599167670573	male	2.54627094513197	No	Yes	No	No edema	1.1	325	3.4	1070	116	138	10.3	4	1
1244	167	4.61066695871208	dead	D-penicil	60.9599167670573	male	3.70167561055744	No	Yes	No	No edema	1.2	318	3.2	819	116	120	10.3	4	1
1245	167	4.61066695871208	dead	D-penicil	60.9599167670573	male	4.58054977549009	NA	NA	NA	No edema	1.2	NA	3.2	NA	116	NA	12.9	4	1
1246	168	9.26514072938342	alive	placebo	47.7549008870879	female	0	No	Yes	No	No edema	0.4	257	3.8	842	97.7	NA	9.2	2	0
1247	168	9.26514072938342	alive	placebo	47.7549008870879	female	0.514730040521301	No	No	No	No edema	0.7	NA	4.11	562	51.2	320	10.3	2	0
1248	168	9.26514072938342	alive	placebo	47.7549008870879	female	1.07052896725441	No	No	No	No edema	0.5	NA	3.72	492	52.7	314	10.1	2	0
1249	168	9.26514072938342	alive	placebo	47.7549008870879	female	2.29438177636623	No	No	No	No edema	0.4	204	3.56	592	68.2	317	11	2	0
1250	168	9.26514072938342	alive	placebo	47.7549008870879	female	3.46621399627642	No	No	Yes	No edema	0.5	244	3.62	1053	82	284	10	4	0
1251	168	9.26514072938342	alive	placebo	47.7549008870879	female	4.52031540904611	No	No	No	No edema	0.6	230	3.65	1154	64	307	11.3	4	0
1252	168	9.26514072938342	alive	placebo	47.7549008870879	female	5.46489979191764	No	No	No	No edema	0.9	270	3.69	938	63	308	10.6	4	0
1253	168	9.26514072938342	alive	placebo	47.7549008870879	female	6.48067024422298	No	Yes	No	No edema	0.8	252	3.74	935	71	174	11.7	4	0
1254	168	9.26514072938342	alive	placebo	47.7549008870879	female	7.45263388456905	No	Yes	Yes	No edema	0.7	244	3.74	694	58	139	12.2	4	0
1255	168	9.26514072938342	alive	placebo	47.7549008870879	female	8.44923885664221	No	No	Yes	No edema	0.9	255	3.53	739	58	158	12.3	4	0
1256	169	3.31836600591392	dead	placebo	35.4917314642427	female	0	No	No	No	No edema	1.3	408	4.22	1387	142.6	295	10.1	3	1
1257	169	3.31836600591392	dead	placebo	35.4917314642427	female	0.569488555470376	No	No	No	No edema	1.2	NA	4.2	1524	131.8	248	10.6	3	1
1258	169	3.31836600591392	dead	placebo	35.4917314642427	female	1.1773080714051	No	No	No	No edema	1.2	NA	4.11	1432	144.2	293	9.9	3	1
1259	169	3.31836600591392	dead	placebo	35.4917314642427	female	2.25057496440697	No	Yes	No	No edema	1.6	303	3.91	1498	158.1	266	10.8	3	1
1260	169	3.31836600591392	dead	placebo	35.4917314642427	female	3.09933194611762	No	No	No	No edema	2.2	288	3.25	1836	179	235	9.6	3	1
1261	170	9.20216843719198	alive	D-penicil	48.6638922352426	female	0	No	No	No	No edema	1.2	390	3.61	1509	88.4	263	9	3	0
1262	171	8.87909319899244	alive	D-penicil	52.6694776037674	female	0	No	No	No	No edema	0.5	NA	4.52	784	74.4	361	10.1	3	0
1263	171	8.87909319899244	alive	D-penicil	52.6694776037674	female	0.416164713612967	No	No	No	No edema	0.6	NA	3.69	332	41.9	224	10.1	3	0
1264	171	8.87909319899244	alive	D-penicil	52.6694776037674	female	1.01029460081043	No	No	No	No edema	0.5	NA	3.71	337	29.5	373	9.7	3	0
1265	171	8.87909319899244	alive	D-penicil	52.6694776037674	female	2.10272697404446	No	No	No	No edema	0.6	238	4	805	46.5	356	9.8	3	0
1266	171	8.87909319899244	alive	D-penicil	52.6694776037674	female	3.00350454495674	No	No	No	No edema	0.4	205	3.45	859	54	321	10.1	4	0
1267	171	8.87909319899244	alive	D-penicil	52.6694776037674	female	4.13974373015004	No	No	No	No edema	0.7	238	4	1035	54	338	11.1	4	0
1268	171	8.87909319899244	alive	D-penicil	52.6694776037674	female	5.19658306866718	No	No	No	No edema	1	232	3.64	1544	85	444	10.9	4	0
1269	171	8.87909319899244	alive	D-penicil	52.6694776037674	female	6.11378819406418	No	No	No	No edema	0.7	219	3.18	908	45	353	11.3	4	0
1270	171	8.87909319899244	alive	D-penicil	52.6694776037674	female	7.14324827510678	No	No	No	No edema	0.6	244	3.92	1042	45	434	11.6	4	0
1271	171	8.87909319899244	alive	D-penicil	52.6694776037674	female	8.16175665315957	No	Yes	No	No edema	0.7	280	3.52	1050	49	305	11.5	4	0
1272	172	8.13163946993757	alive	placebo	49.8713174898697	female	0	No	No	Yes	No edema	1.3	205	3.34	1031	91.5	217	9.8	3	0
1273	172	8.13163946993757	alive	placebo	49.8713174898697	female	0.517467966268755	No	No	Yes	edema no diuretics	1.2	NA	3.18	832	94.6	161	10.2	3	0
1274	172	8.13163946993757	alive	placebo	49.8713174898697	female	1.03219800679006	No	No	Yes	edema no diuretics	1.5	205	2.46	854	111.6	202	10.1	3	0
1275	172	8.13163946993757	alive	placebo	49.8713174898697	female	2.02606505311576	No	Yes	Yes	edema no diuretics	1.2	184	3.49	781	91	162	9.8	3	0
1276	172	8.13163946993757	alive	placebo	49.8713174898697	female	2.96791151023984	No	Yes	Yes	edema no diuretics	1.2	172	3.34	693	77	184	10.5	4	0
1277	172	8.13163946993757	alive	placebo	49.8713174898697	female	3.92070967035374	No	NA	Yes	edema no diuretics	1.1	163	3.51	683	84	152	11.3	4	0
1278	172	8.13163946993757	alive	placebo	49.8713174898697	female	5.53061000985653	No	Yes	No	edema no diuretics	1.5	173	3.1	523	63	147	11.4	4	0
1279	173	9.1063410360311	alive	D-penicil	30.2759829153433	female	0	No	Yes	Yes	No edema	3	236	3.42	1403	89.9	493	9.8	2	0
1280	173	9.1063410360311	alive	D-penicil	30.2759829153433	female	0.457233599824773	No	No	Yes	No edema	1.9	NA	3.67	701	76	392	9.4	2	0
1281	173	9.1063410360311	alive	D-penicil	30.2759829153433	female	1.10338407622385	No	No	Yes	No edema	1.8	NA	3.46	1744	110.1	415	10.5	2	0
1282	173	9.1063410360311	alive	D-penicil	30.2759829153433	female	2.11641660278173	No	No	No	No edema	1.7	196	3.33	894	60.5	383	9.8	2	0
1283	173	9.1063410360311	alive	D-penicil	30.2759829153433	female	3.22801445624795	No	No	No	No edema	1.9	187	3.28	1472	67	343	9.8	4	0
1284	173	9.1063410360311	alive	D-penicil	30.2759829153433	female	4.26568831453291	No	No	Yes	No edema	2.1	210	3.62	1080	52	292	10.4	4	0
1285	173	9.1063410360311	alive	D-penicil	30.2759829153433	female	5.3252655787975	No	No	Yes	No edema	2.4	174	3.41	1404	55	310	10.7	4	0
1286	173	9.1063410360311	alive	D-penicil	30.2759829153433	female	6.18223633775052	No	No	Yes	No edema	3.5	191	3.43	1009	87	312	10.8	4	0
1287	173	9.1063410360311	alive	D-penicil	30.2759829153433	female	7.25824115649984	No	No	Yes	No edema	4.2	148	3.39	545	54	238	11.8	4	0
1288	174	9.0707480013142	alive	D-penicil	55.5689409703209	female	0	No	No	No	No edema	0.5	NA	3.85	663	79.1	311	9.7	1	0
1289	174	9.0707480013142	alive	D-penicil	55.5689409703209	female	0.509254189026394	No	No	No	No edema	0.4	NA	3.66	718	51.2	290	10.2	1	0
1290	174	9.0707480013142	alive	D-penicil	55.5689409703209	female	1.51407293834191	No	No	No	No edema	0.8	NA	4.09	988	77.5	289	10	1	0
1291	174	9.0707480013142	alive	D-penicil	55.5689409703209	female	2.60650531157595	No	No	No	No edema	0.6	258	3.5	814	84	247	9.8	1	0
1292	174	9.0707480013142	alive	D-penicil	55.5689409703209	female	3.58394480341693	No	No	No	No edema	0.8	265	3.66	800	70	226	10.6	1	0
1293	174	9.0707480013142	alive	D-penicil	55.5689409703209	female	4.59697732997481	No	No	No	No edema	1.4	317	3.5	1167	122	285	9.7	1	0
1294	174	9.0707480013142	alive	D-penicil	55.5689409703209	female	5.45394808892783	No	No	No	No edema	1.5	308	3.6	942	89	262	10.5	1	0
1295	174	9.0707480013142	alive	D-penicil	55.5689409703209	female	6.5682838681415	No	No	No	No edema	0.9	260	3.44	952	78	250	11.4	3	0
1296	174	9.0707480013142	alive	D-penicil	55.5689409703209	female	7.25550323075238	No	Yes	No	No edema	1	NA	3.44	1052	104	192	11.5	3	0
1297	174	9.0707480013142	alive	D-penicil	55.5689409703209	female	8.27127368305772	No	Yes	No	No edema	1.6	295	3.44	1068	90	195	11.9	3	0
1298	175	9.01598948636513	alive	placebo	52.1547475632461	female	0	No	No	No	edema no diuretics	0.8	283	3.8	718	108.5	340	10.1	3	0
1299	175	9.01598948636513	alive	placebo	52.1547475632461	female	0.454495674077319	No	No	No	No edema	0.6	NA	3.28	691	136.4	311	10.1	3	0
1300	175	9.01598948636513	alive	placebo	52.1547475632461	female	0.944584382871536	No	Yes	No	No edema	0.9	263	3.9	880	122.5	218	9.8	4	0
1301	175	9.01598948636513	alive	placebo	52.1547475632461	female	1.97952031540905	No	No	No	No edema	0.9	281	3.9	636	107	219	9.8	4	0
1302	175	9.01598948636513	alive	placebo	52.1547475632461	female	2.94600810426021	No	No	No	No edema	1	282	3.52	613	85	197	10.1	4	0
1303	175	9.01598948636513	alive	placebo	52.1547475632461	female	4.00284744277735	No	No	No	No edema	0.8	229	3.54	505	62	179	10.7	4	0
1304	175	9.01598948636513	alive	placebo	52.1547475632461	female	5.05968678129449	No	No	No	No edema	1	256	3.54	556	70	176	10.8	4	0
1305	175	9.01598948636513	alive	placebo	52.1547475632461	female	6.07545723359982	No	No	No	edema no diuretics	0.8	NA	3.53	607	84	182	11.4	4	0
1306	175	9.01598948636513	alive	placebo	52.1547475632461	female	7.1240827948746	No	Yes	No	edema no diuretics	0.8	218	3.53	494	58	118	12.6	4	0
1307	175	9.01598948636513	alive	placebo	52.1547475632461	female	8.15080495016975	No	No	No	edema no diuretics	1.1	216	2.86	451	65	98	12.4	4	0
1308	176	4.08498521520096	dead	D-penicil	41.6109955098018	female	0	No	Yes	Yes	edema no diuretics	3.2	NA	3.56	1790	139.5	149	10.1	4	1
1309	176	4.08498521520096	dead	D-penicil	41.6109955098018	female	0.520205892016208	No	Yes	Yes	No edema	1.8	NA	2.21	555	206.2	128	9.8	4	1
1310	176	4.08498521520096	dead	D-penicil	41.6109955098018	female	0.99112912057825	No	Yes	Yes	No edema	1.7	NA	1.97	2076	130.2	186	10	4	1
1311	176	4.08498521520096	dead	D-penicil	41.6109955098018	female	2.04249260760048	No	Yes	Yes	No edema	2.8	488	3.1	1295	145.7	94	10.3	4	1
1312	176	4.08498521520096	dead	D-penicil	41.6109955098018	female	3.02267002518892	No	Yes	No	edema no diuretics	3	480	2.86	1912	202	90	10	4	1
1313	176	4.08498521520096	dead	D-penicil	41.6109955098018	female	3.92344759610119	No	Yes	Yes	edema no diuretics	4.4	NA	2.26	1367	111	192	10.9	4	1
1314	177	8.97492060015332	alive	placebo	55.4539480889278	female	0	No	No	No	No edema	0.9	258	4.01	559	43.4	277	10.4	2	0
1315	178	8.89552075347717	alive	D-penicil	70.0060234366444	female	0	No	No	No	No edema	0.6	NA	4.08	665	74.4	325	10.2	4	0
1316	178	8.89552075347717	alive	D-penicil	70.0060234366444	female	0.492826634541671	No	No	No	No edema	0.6	NA	3.5	655	48.1	300	12.5	4	0
1317	178	8.89552075347717	alive	D-penicil	70.0060234366444	female	1.00755667506297	No	No	No	No edema	0.7	NA	4.29	516	49.6	295	10.4	4	0
1318	178	8.89552075347717	alive	D-penicil	70.0060234366444	female	2.11641660278173	No	No	No	No edema	0.7	264	2.69	570	72.9	298	10.4	3	0
1319	178	8.89552075347717	alive	D-penicil	70.0060234366444	female	3.05552513415836	No	No	No	No edema	0.9	267	3.67	407	45	269	10.4	4	0
1320	178	8.89552075347717	alive	D-penicil	70.0060234366444	female	4.01379914576717	No	No	No	No edema	0.7	262	3.58	372	42	232	11	4	0
1321	179	8.87635527324499	alive	placebo	43.9437082466323	female	0	No	Yes	No	No edema	1.8	396	3.83	2148	102.3	278	9.9	4	0
1322	179	8.87635527324499	alive	placebo	43.9437082466323	female	0.394261307633337	No	No	No	No edema	1.1	NA	4.25	2094	122.5	193	12.8	4	0
1323	179	8.87635527324499	alive	placebo	43.9437082466323	female	1.02398422954769	No	Yes	No	No edema	1.6	NA	4.45	1888	141.1	177	10.1	4	0
1324	180	8.84897601577045	alive	placebo	42.5692695214106	female	0	No	No	No	No edema	4.7	478	4.38	1629	237.2	175	10.4	3	0
1325	180	8.84897601577045	alive	placebo	42.5692695214106	female	0.465447377067134	No	Yes	No	No edema	5.3	NA	3.98	1485	229.4	291	10.8	3	0
1326	180	8.84897601577045	alive	placebo	42.5692695214106	female	0.958274011608805	No	No	Yes	No edema	5.9	NA	4.17	1602	218.6	205	11.3	4	0
1327	180	8.84897601577045	alive	placebo	42.5692695214106	female	2.01511335012594	No	No	No	No edema	4.3	382	3.85	1159	227.9	216	10.3	4	0
1328	180	8.84897601577045	alive	placebo	42.5692695214106	female	3.12944912933961	Yes	Yes	No	No edema	6.7	349	3.46	1612	221	253	10.4	4	0
1329	180	8.84897601577045	alive	placebo	42.5692695214106	female	4.12331617566532	No	Yes	No	edema no diuretics	6.3	307	3.11	1275	251	194	11.5	4	0
1330	180	8.84897601577045	alive	placebo	42.5692695214106	female	5.17467966268755	No	Yes	No	edema no diuretics	8.6	299	3.55	1266	182	178	10.7	4	0
1331	180	8.84897601577045	alive	placebo	42.5692695214106	female	6.10009856532691	No	Yes	No	No edema	10.9	302	3.38	1460	232	261	11.5	4	0
1332	180	8.84897601577045	alive	placebo	42.5692695214106	female	7.22538604753039	No	Yes	No	No edema	9.9	460	3.38	1640	208	145	12.2	4	0
1333	180	8.84897601577045	alive	placebo	42.5692695214106	female	8.1836600591392	No	No	No	No edema	12.5	345	3.47	1270	202	111	12.1	4	0
1334	181	8.82981053553828	alive	D-penicil	44.5706932427993	female	0	No	Yes	Yes	No edema	1.4	248	3.58	554	76	79	10.3	4	0
1335	182	8.82707260979082	alive	D-penicil	56.9461176212901	female	0	No	Yes	No	No edema	0.6	NA	3.69	674	26.4	539	9.9	2	0
1336	182	8.82707260979082	alive	D-penicil	56.9461176212901	female	0.564012703975468	No	Yes	No	No edema	0.8	NA	3.19	314	29.5	539	9.3	2	0
1337	182	8.82707260979082	alive	D-penicil	56.9461176212901	female	1.18552184864746	No	No	No	edema no diuretics	0.6	NA	3.56	580	52.7	676	9.8	2	0
1338	182	8.82707260979082	alive	D-penicil	56.9461176212901	female	2.16296134048845	No	No	No	No edema	0.5	250	3.6	310	35.7	464	9.8	2	0
1339	182	8.82707260979082	alive	D-penicil	56.9461176212901	female	3.1239732778447	No	No	No	No edema	0.6	228	3.84	351	29	495	9.7	1	0
1340	183	6.13569160004381	transplanted	placebo	40.2611981163071	female	0	No	No	No	No edema	0.5	201	3.73	1345	54.3	445	10.1	2	0
1341	183	6.13569160004381	transplanted	placebo	40.2611981163071	female	0.501040411784032	No	No	No	No edema	0.5	NA	3.34	1659	111.6	530	9.7	2	0
1342	183	6.13569160004381	transplanted	placebo	40.2611981163071	female	0.876136239185193	No	No	No	No edema	0.8	NA	3.54	2532	150.4	449	10.1	3	0
1343	183	6.13569160004381	transplanted	placebo	40.2611981163071	female	1.92749972620743	No	No	No	No edema	2.1	303	3.3	1777	107	457	9.6	4	0
1344	183	6.13569160004381	transplanted	placebo	40.2611981163071	female	3.01993209944146	No	No	No	No edema	2.4	325	3.46	1755	109	326	9.7	4	0
1345	183	6.13569160004381	transplanted	placebo	40.2611981163071	female	4.23557113131092	No	No	No	No edema	2.3	NA	3.07	1839	115	317	10.5	4	0
1346	183	6.13569160004381	transplanted	placebo	40.2611981163071	female	4.76672872631694	No	Yes	Yes	No edema	5	NA	3.7	2655	225	403	10.2	4	0
1347	183	6.13569160004381	transplanted	placebo	40.2611981163071	female	5.44573431168547	No	Yes	Yes	No edema	14.5	NA	3.02	3964	336	345	11.3	4	0
1348	184	2.66673967801993	dead	placebo	37.6081480670244	female	0	No	Yes	No	No edema	11	674	3.55	2412	167.4	471	9.8	3	1
1349	184	2.66673967801993	dead	placebo	37.6081480670244	female	0.50651626327894	No	Yes	No	edema no diuretics	16	NA	3.06	4100	263.5	358	10.1	3	1
1350	184	2.66673967801993	dead	placebo	37.6081480670244	female	1.07326689300186	No	Yes	No	No edema	7	530	3.04	2750	196.9	321	10.3	4	1
1351	184	2.66673967801993	dead	placebo	37.6081480670244	female	2.08629941955974	No	Yes	Yes	No edema	10.2	422	2.34	1475	134.9	273	10.1	4	1
1352	184	2.66673967801993	dead	placebo	37.6081480670244	female	2.49972620742525	NA	NA	NA	No edema	15.5	NA	2.34	NA	87	NA	9	4	1
1353	185	7.89070200416165	dead	D-penicil	48.3627204030227	female	0	No	No	No	No edema	0.8	256	3.54	1132	74.4	192	10.5	3	1
1354	185	7.89070200416165	dead	D-penicil	48.3627204030227	female	0.50651626327894	No	No	No	No edema	0.9	NA	3.24	1430	113.2	187	10.1	3	1
1355	185	7.89070200416165	dead	D-penicil	48.3627204030227	female	1.07326689300186	No	Yes	No	No edema	1.4	NA	3.46	1820	102.3	163	10	4	1
1356	185	7.89070200416165	dead	D-penicil	48.3627204030227	female	2.08629941955974	No	Yes	Yes	No edema	2	243	2.98	1292	94.6	123	10.5	4	1
1357	185	7.89070200416165	dead	D-penicil	48.3627204030227	female	3.27455919395466	No	Yes	Yes	edema no diuretics	4.2	286	3.16	1818	102	188	11.7	4	1
1358	186	4.31497097798708	dead	D-penicil	70.8383528638703	female	0	No	No	Yes	edema no diuretics	2	225	3.53	933	69.8	200	12.7	3	1
1359	186	4.31497097798708	dead	D-penicil	70.8383528638703	female	0.577702332712737	No	No	Yes	edema no diuretics	2	NA	3.55	1232	58.9	259	12.7	3	1
1360	186	4.31497097798708	dead	D-penicil	70.8383528638703	female	1.09243237323404	No	No	Yes	edema no diuretics	2.1	NA	3.29	919	66.7	176	11.7	4	1
1361	186	4.31497097798708	dead	D-penicil	70.8383528638703	female	2.14105793450882	No	No	Yes	edema no diuretics	2.6	253	3.35	1486	81	168	11.8	4	1
1362	187	2.00689957288358	dead	placebo	35.7929032964626	female	0	No	Yes	No	No edema	14	808	3.43	2870	153.5	268	11.5	3	1
1363	187	2.00689957288358	dead	placebo	35.7929032964626	female	0.594129887197459	No	Yes	No	No edema	4.5	NA	2.98	1602	179.8	128	11.5	3	1
1364	187	2.00689957288358	dead	placebo	35.7929032964626	female	0.974701566093528	Yes	Yes	No	No edema	13.6	NA	3.72	1508	186	169	11.1	4	1
1365	187	2.00689957288358	dead	placebo	35.7929032964626	female	1.99594786989377	NA	NA	NA	No edema	40	NA	2.2	NA	186	NA	20.8	4	1
1366	188	7.21443434454058	alive	D-penicil	62.6245756215091	female	0	No	Yes	No	No edema	0.7	187	3.48	654	120.9	164	11	4	0
1367	188	7.21443434454058	alive	D-penicil	62.6245756215091	female	1.04041178403242	No	Yes	No	No edema	0.8	NA	3	173	33	138	11	4	0
1368	188	7.21443434454058	alive	D-penicil	62.6245756215091	female	1.47300405213011	No	No	No	No edema	0.6	202	4.04	180	22	137	10.2	4	0
1369	188	7.21443434454058	alive	D-penicil	62.6245756215091	female	2.54627094513197	No	No	No	No edema	0.7	206	3.99	189	36	139	10.8	4	0
1370	188	7.21443434454058	alive	D-penicil	62.6245756215091	female	3.62501368962874	No	No	No	No edema	0.7	178	3.72	290	53	209	10.3	4	0
1371	188	7.21443434454058	alive	D-penicil	62.6245756215091	female	4.50114992881393	No	No	No	No edema	0.7	184	3.91	230	46	173	11.6	4	0
1372	188	7.21443434454058	alive	D-penicil	62.6245756215091	female	5.47858942065491	No	No	No	No edema	0.5	186	3.2	272	69	141	11.6	4	0
1373	188	7.21443434454058	alive	D-penicil	62.6245756215091	female	6.43686343226372	No	No	No	No edema	0.4	189	3.49	296	35	182	11.8	4	0
1374	189	8.5560179607929	alive	placebo	50.6488884021465	female	0	No	Yes	No	No edema	1.3	360	3.63	1812	97.7	256	9.9	3	0
1375	189	8.5560179607929	alive	placebo	50.6488884021465	female	0.577702332712737	No	No	No	No edema	0.8	NA	3.54	1170	80.6	205	11.1	3	0
1376	189	8.5560179607929	alive	placebo	50.6488884021465	female	0.971963640346074	No	Yes	No	No edema	0.8	NA	3.55	1096	76	200	9.7	4	0
1377	189	8.5560179607929	alive	placebo	50.6488884021465	female	2.00689957288358	No	Yes	No	edema no diuretics	0.8	286	3.52	939	66	204	9.9	4	0
1378	189	8.5560179607929	alive	placebo	50.6488884021465	female	3.00624247070419	Yes	Yes	No	edema no diuretics	0.7	267	3.35	943	71	180	9.8	4	0
1379	190	8.68743839667068	alive	D-penicil	54.5285291862885	female	0	No	No	Yes	No edema	2.3	NA	3.93	1828	133.3	327	10.2	2	0
1380	190	8.68743839667068	alive	D-penicil	54.5285291862885	female	0.558536852480561	No	No	Yes	No edema	2	NA	3.59	1636	151.9	282	9.8	2	0
1381	190	8.68743839667068	alive	D-penicil	54.5285291862885	female	1.16361844266783	No	No	Yes	No edema	1.9	NA	3.83	1594	124	304	9.8	2	0
1382	190	8.68743839667068	alive	D-penicil	54.5285291862885	female	2.17938889497317	No	No	Yes	No edema	2.2	286	3.93	1206	176	226	9.8	2	0
1383	191	0.591391961450005	dead	placebo	52.6941189354945	female	0	Yes	Yes	Yes	No edema	24.5	1092	3.35	3740	147.3	399	15.2	4	1
1384	192	8.52042492607601	alive	D-penicil	52.721498192969	female	0	No	Yes	No	No edema	0.9	308	3.69	696	51.2	344	9.8	4	0
1385	192	8.52042492607601	alive	D-penicil	52.721498192969	female	0.46270945131968	No	No	No	No edema	0.7	NA	3.76	698	57.4	309	9.8	4	0
1386	192	8.52042492607601	alive	D-penicil	52.721498192969	female	0.941846457124083	No	No	No	No edema	0.7	NA	3.92	518	55.8	307	10.3	4	0
1387	192	8.52042492607601	alive	D-penicil	52.721498192969	female	1.99320994414631	No	No	No	No edema	0.3	366	2.7	586	46	341	9.9	4	0
1388	192	8.52042492607601	alive	D-penicil	52.721498192969	female	3.01445624794656	No	No	No	No edema	0.7	288	3.78	578	48	313	10.2	3	0
1389	192	8.52042492607601	alive	D-penicil	52.721498192969	female	3.95356477932318	No	Yes	No	No edema	0.8	311	3.98	714	59	306	10.9	3	0
1390	192	8.52042492607601	alive	D-penicil	52.721498192969	female	5.00766619209287	No	No	No	edema no diuretics	0.8	317	3.29	888	72	295	10.2	3	0
1391	192	8.52042492607601	alive	D-penicil	52.721498192969	female	6.0234366443982	No	Yes	No	No edema	0.9	294	3.51	750	57	271	10.2	3	0
1392	192	8.52042492607601	alive	D-penicil	52.721498192969	female	7.02004161647136	No	Yes	No	edema no diuretics	1	317	3.37	879	65	274	11.4	3	0
1393	192	8.52042492607601	alive	D-penicil	52.721498192969	female	8.18092213339174	No	Yes	No	No edema	1.3	300	3.46	1007	68	210	11.8	3	0
1394	193	2.18212682072062	dead	placebo	56.7736282992005	female	0	No	No	No	No edema	10.8	932	3.19	2184	161.2	382	10.4	4	1
1395	193	2.18212682072062	dead	placebo	56.7736282992005	female	0.52841966925857	Yes	Yes	No	edema no diuretics	10	NA	2.83	2028	181.4	350	11.7	4	1
1396	193	2.18212682072062	dead	placebo	56.7736282992005	female	1.03493593253751	No	Yes	No	edema despite diuretics	14.9	NA	3.09	1832	655.7	348	11.3	4	1
1397	193	2.18212682072062	dead	placebo	56.7736282992005	female	2.0534443105903	Yes	Yes	Yes	edema despite diuretics	11.7	265	2.75	1159	127	275	12.4	4	1
1398	194	8.53685248056073	alive	D-penicil	44.3982039207097	female	0	No	No	No	No edema	1.5	293	4.3	975	125.6	336	9.1	2	0
1399	194	8.53685248056073	alive	D-penicil	44.3982039207097	female	0.50651626327894	No	Yes	Yes	No edema	1.6	NA	4.07	897	200	215	9.1	2	0
1400	194	8.53685248056073	alive	D-penicil	44.3982039207097	female	0.971963640346074	No	No	No	No edema	2	NA	3.85	911	111.6	288	9.8	2	0
1401	194	8.53685248056073	alive	D-penicil	44.3982039207097	female	1.97130653816668	No	Yes	No	No edema	1.8	236	3.37	1005	129	286	9.7	3	0
1402	194	8.53685248056073	alive	D-penicil	44.3982039207097	female	4.74756324608477	No	Yes	No	No edema	1.1	167	3.92	733	105	281	10.2	3	0
1403	195	8.21103931661373	alive	D-penicil	29.555908443763	female	0	No	Yes	No	No edema	3.7	347	3.9	2544	221.7	129	11.5	4	0
1404	196	6.99540028474428	dead	D-penicil	57.041945022451	female	0	No	Yes	Yes	No edema	1.4	226	3.36	810	72.9	117	11.6	4	1
1405	196	6.99540028474428	dead	D-penicil	57.041945022451	female	0.44080604534005	No	Yes	Yes	No edema	1	NA	3.31	952	83.7	99	11.1	4	1
1406	196	6.99540028474428	dead	D-penicil	57.041945022451	female	0.988391194830796	No	Yes	Yes	No edema	1.3	NA	3.15	842	77.5	89	11.7	4	1
1407	196	6.99540028474428	dead	D-penicil	57.041945022451	female	3.40324170408498	No	Yes	Yes	No edema	1.8	169	2.87	585	91	50	13.3	4	1
1408	196	6.99540028474428	dead	D-penicil	57.041945022451	female	4.26568831453291	No	Yes	Yes	edema no diuretics	1.9	165	3	562	71	73	12.8	4	1
1409	196	6.99540028474428	dead	D-penicil	57.041945022451	female	5.27872084109079	Yes	Yes	Yes	edema despite diuretics	2.8	NA	2.6	603	84	73	13.6	4	1
1410	196	6.99540028474428	dead	D-penicil	57.041945022451	female	6.28353959040631	Yes	Yes	Yes	edema despite diuretics	2.7	196	3.27	672	102	56	14.4	4	1
1411	196	6.99540028474428	dead	D-penicil	57.041945022451	female	6.85302814587668	NA	NA	NA	edema despite diuretics	2.5	NA	2.82	NA	102	NA	15.4	4	1
1412	197	8.30686671777461	alive	D-penicil	44.6281896834958	female	0	No	No	No	No edema	0.6	266	3.97	1164	102.3	201	10.1	2	0
1413	197	8.30686671777461	alive	D-penicil	44.6281896834958	female	0.443543971087504	No	No	No	No edema	0.5	NA	4.22	736	57.4	204	11.9	2	0
1414	197	8.30686671777461	alive	D-penicil	44.6281896834958	female	1.04862556127478	No	No	No	No edema	0.4	NA	3.87	720	58.9	188	9.9	3	0
1415	197	8.30686671777461	alive	D-penicil	44.6281896834958	female	2.08356149381229	No	No	No	No edema	0.6	262	3.64	877	91	194	10.1	3	0
1416	197	8.30686671777461	alive	D-penicil	44.6281896834958	female	3.17873179279378	No	No	No	No edema	0.6	223	3.89	983	118	201	10.5	3	0
1417	197	8.30686671777461	alive	D-penicil	44.6281896834958	female	4.17259883911948	No	No	No	No edema	1	250	3.64	1073	90	182	10.6	3	0
1418	197	8.30686671777461	alive	D-penicil	44.6281896834958	female	5.57167889606834	No	No	No	No edema	0.8	254	3.38	1046	101	189	10.9	3	0
1419	197	8.30686671777461	alive	D-penicil	44.6281896834958	female	6.58744934837367	No	No	No	No edema	1	296	3.91	1525	169	171	11.2	3	0
1420	197	8.30686671777461	alive	D-penicil	44.6281896834958	female	7.60595772642646	No	No	No	No edema	0.9	306	3.52	1203	101	173	11.1	3	0
1421	198	8.28222538604753	alive	placebo	35.7983791479575	female	0	No	No	Yes	No edema	0.7	286	2.9	1692	141.1	381	9.6	2	0
1422	198	8.28222538604753	alive	placebo	35.7983791479575	female	0.459971525572226	No	Yes	Yes	No edema	0.2	NA	3.57	902	102.3	362	9.9	2	0
1423	198	8.28222538604753	alive	placebo	35.7983791479575	female	0.870660387690286	No	No	Yes	No edema	0.6	NA	3.48	1593	119.4	314	9.9	3	0
1424	198	8.28222538604753	alive	placebo	35.7983791479575	female	1.9055963202278	No	No	Yes	No edema	0.9	381	3.31	1406	123	328	10.8	3	0
1425	198	8.28222538604753	alive	placebo	35.7983791479575	female	2.77351878217063	No	Yes	Yes	No edema	0.7	420	3.65	1429	84	375	9.9	3	0
1426	198	8.28222538604753	alive	placebo	35.7983791479575	female	3.73179279377943	No	Yes	Yes	No edema	0.7	394	3.55	1403	101	312	10.6	3	0
1427	198	8.28222538604753	alive	placebo	35.7983791479575	female	5.16372795969773	Yes	Yes	Yes	edema no diuretics	1	NA	3.2	1527	92	414	11.1	4	0
1428	198	8.28222538604753	alive	placebo	35.7983791479575	female	6.12200197130654	No	Yes	Yes	edema no diuretics	1	385	3.15	1080	103	382	11.4	4	0
1429	199	8.1891359106341	alive	D-penicil	40.7184317161319	female	0	No	No	No	No edema	2.1	392	3.43	1395	184.5	328	10.2	3	0
1430	199	8.1891359106341	alive	D-penicil	40.7184317161319	female	0.501040411784032	No	No	No	No edema	2.1	NA	4.06	1243	268.2	331	10.2	3	0
1431	199	8.1891359106341	alive	D-penicil	40.7184317161319	female	1.12254955645603	No	Yes	No	No edema	3	NA	3.47	1368	217	298	10	3	0
1432	200	8.02759829153433	transplanted	placebo	32.2335998247728	female	0	No	No	Yes	No edema	4.7	236	3.55	1391	138	332	9.9	3	0
1433	200	8.02759829153433	transplanted	placebo	32.2335998247728	female	0.446281896834958	No	Yes	Yes	No edema	3.8	NA	3.99	1956	179.8	210	10.2	3	0
1434	200	8.02759829153433	transplanted	placebo	32.2335998247728	female	0.92541890263936	No	Yes	Yes	No edema	2.6	NA	2.99	2144	133.3	208	10.1	4	0
1435	200	8.02759829153433	transplanted	placebo	32.2335998247728	female	1.97678238966159	No	No	Yes	No edema	2.3	296	3.51	1182	114	173	10	4	0
1436	200	8.02759829153433	transplanted	placebo	32.2335998247728	female	2.93231847552294	No	No	Yes	No edema	2.2	286	3.41	1267	95	146	10.7	4	0
1437	200	8.02759829153433	transplanted	placebo	32.2335998247728	female	3.89606833862666	No	No	Yes	No edema	1.7	365	3.32	1033	99	220	10.4	4	0
1438	200	8.02759829153433	transplanted	placebo	32.2335998247728	female	4.92826634541671	No	No	Yes	No edema	1.4	210	3.13	1231	122	175	10.8	4	0
1439	200	8.02759829153433	transplanted	placebo	32.2335998247728	female	5.90570583725769	No	No	Yes	No edema	2.2	229	3.16	1025	123	96	11.3	4	0
1440	200	8.02759829153433	transplanted	placebo	32.2335998247728	female	6.88040740335122	No	No	Yes	No edema	2.5	197	3.19	757	161	67	12.3	4	0
1441	200	8.02759829153433	transplanted	placebo	32.2335998247728	female	7.86058482093966	No	No	Yes	No edema	2.5	152	3.19	NA	161	84	12.3	4	0
1442	200	8.02759829153433	transplanted	placebo	32.2335998247728	female	8.0056948855547	NA	NA	NA	No edema	24.6	NA	2.72	NA	161	NA	13.4	4	0
1443	201	8.1124739897054	alive	placebo	41.093527543533	female	0	No	Yes	No	No edema	0.6	235	3.2	1758	107	228	10.8	4	0
1444	201	8.1124739897054	alive	placebo	41.093527543533	female	0.459971525572226	No	No	No	No edema	0.7	NA	3.27	1002	116.3	187	10.3	4	0
1445	201	8.1124739897054	alive	placebo	41.093527543533	female	0.952798160113898	No	No	No	No edema	0.7	223	2.77	1276	122.5	153	11.1	3	0
1446	201	8.1124739897054	alive	placebo	41.093527543533	female	1.98773409265141	No	No	No	No edema	0.6	198	3.11	1251	112	180	10.8	3	0
1447	201	8.1124739897054	alive	placebo	41.093527543533	female	3.00076661920929	No	No	No	No edema	0.9	237	3.25	1375	112	150	11.4	4	0
1448	201	8.1124739897054	alive	placebo	41.093527543533	female	3.89059248713175	No	Yes	No	No edema	0.7	337	1.68	2031	182	144	11.2	4	0
1449	201	8.1124739897054	alive	placebo	41.093527543533	female	4.80232176103384	Yes	Yes	No	edema despite diuretics	0.7	516	1.17	2720	141	247	10.6	4	0
1450	201	8.1124739897054	alive	placebo	41.093527543533	female	5.95498850071186	No	Yes	No	edema no diuretics	1.4	236	2.4	1574	256	108	12.7	4	0
1451	201	8.1124739897054	alive	placebo	41.093527543533	female	6.95433139853247	No	Yes	No	edema no diuretics	3.6	NA	2.49	675	118	92	12.6	4	0
1452	201	8.1124739897054	alive	placebo	41.093527543533	female	8.06319132625123	No	Yes	Yes	edema no diuretics	1.4	209	3.01	933	130	102	12	4	0
1453	202	8.05223962326142	alive	D-penicil	61.6416602781733	female	0	No	No	No	No edema	0.5	223	3.8	1044	80.6	514	10	2	0
1454	202	8.05223962326142	alive	D-penicil	61.6416602781733	female	1.03219800679006	No	No	No	No edema	0.6	246	3.44	642	79.1	NA	10.7	2	0
1455	203	7.91260541014128	alive	placebo	37.0578249917862	female	0	No	Yes	No	No edema	0.5	149	4.04	598	52.7	166	9.9	2	0
1456	203	7.91260541014128	alive	placebo	37.0578249917862	female	0.531157595006023	No	No	No	No edema	0.5	NA	3.6	596	68.2	166	9.9	2	0
1457	203	7.91260541014128	alive	placebo	37.0578249917862	female	1.01029460081043	No	Yes	No	No edema	0.6	155	4.01	415	58.9	148	10.5	2	0
1458	203	7.91260541014128	alive	placebo	37.0578249917862	female	2.01511335012594	No	Yes	No	No edema	0.5	159	3.82	362	48	142	9.7	2	0
1459	203	7.91260541014128	alive	placebo	37.0578249917862	female	3.03362172817873	No	No	No	No edema	0.5	165	3.62	383	43	152	10.3	2	0
1460	203	7.91260541014128	alive	placebo	37.0578249917862	female	4.24104698280583	No	No	No	No edema	0.5	162	3.16	379	41	158	10.3	2	0
1461	203	7.91260541014128	alive	placebo	37.0578249917862	female	5.18015551418245	No	No	No	No edema	0.8	190	3.66	466	65	169	11	2	0
1462	203	7.91260541014128	alive	placebo	37.0578249917862	female	6.17402256050816	No	No	No	No edema	0.9	176	3.88	367	53	165	11.1	2	0
1463	203	7.91260541014128	alive	placebo	37.0578249917862	female	7.19253093856095	No	No	No	No edema	0.7	178	3.66	366	48	150	11.3	2	0
1464	204	5.72226481217829	dead	placebo	62.5807688095499	female	0	No	No	No	No edema	0.7	255	3.74	1024	77.5	281	10.2	3	1
1465	204	5.72226481217829	dead	placebo	62.5807688095499	female	0.481874931551856	No	Yes	No	No edema	0.8	NA	3.82	1052	89.9	284	9.9	3	1
1466	204	5.72226481217829	dead	placebo	62.5807688095499	female	0.99112912057825	No	Yes	No	No edema	0.8	265	4.18	1185	35.7	272	9.7	3	1
1467	204	5.72226481217829	dead	placebo	62.5807688095499	female	1.97678238966159	No	No	No	No edema	1.3	291	3.51	1248	96	249	9.5	4	1
1468	204	5.72226481217829	dead	placebo	62.5807688095499	female	2.96517358449239	No	Yes	No	No edema	1.9	266	3.25	1274	96	224	10.3	4	1
1469	204	5.72226481217829	dead	placebo	62.5807688095499	female	4.01927499726207	No	No	No	No edema	5.8	432	2.92	1734	118	230	10.8	4	1
1470	204	5.72226481217829	dead	placebo	62.5807688095499	female	5.24312780637389	Yes	Yes	Yes	edema no diuretics	8.2	NA	2.92	2200	194	269	12	4	1
1471	204	5.72226481217829	dead	placebo	62.5807688095499	female	5.70036140619866	NA	NA	NA	edema no diuretics	12	NA	2.1	NA	194	NA	13.3	4	1
1472	205	5.69762348045121	dead	D-penicil	48.9787536961998	female	0	Yes	No	No	No edema	2.5	382	3.55	1516	238.7	126	10.3	3	1
1473	205	5.69762348045121	dead	D-penicil	48.9787536961998	female	0.424378490855328	No	Yes	Yes	No edema	2.7	NA	3.46	1049	128.7	100	10.3	3	1
1474	205	5.69762348045121	dead	D-penicil	48.9787536961998	female	0.917205125396999	Yes	No	Yes	edema no diuretics	2.6	362	3.29	1082	136.4	107	10.8	3	1
1475	205	5.69762348045121	dead	D-penicil	48.9787536961998	female	1.89464461723798	Yes	No	No	edema no diuretics	3.8	306	3.14	1119	152	112	10.4	3	1
1476	205	5.69762348045121	dead	D-penicil	48.9787536961998	female	2.92958054977549	Yes	No	No	edema despite diuretics	5.4	294	2.82	1132	153	95	11.5	3	1
1477	206	8.0056948855547	alive	D-penicil	61.9921147738473	female	0	No	No	No	No edema	0.6	213	4.07	5300	57.4	240	11	1	0
1478	206	8.0056948855547	alive	D-penicil	61.9921147738473	female	0.429854342350235	No	No	No	No edema	0.5	NA	4.22	294	40.3	219	9.9	1	0
1479	206	8.0056948855547	alive	D-penicil	61.9921147738473	female	1.02124630380024	No	No	No	No edema	0.5	270	3.33	522	65.1	235	10.4	1	0
1480	206	8.0056948855547	alive	D-penicil	61.9921147738473	female	2.05070638484284	No	No	No	No edema	0.5	251	3.9	367	57	206	10.1	1	0
1481	206	8.0056948855547	alive	D-penicil	61.9921147738473	female	3.05278720841091	No	No	No	No edema	0.6	252	3.92	300	37	199	10.6	1	0
1482	206	8.0056948855547	alive	D-penicil	61.9921147738473	female	4.04391632898916	No	No	No	No edema	0.6	234	3.65	327	36	195	10.8	1	0
1483	206	8.0056948855547	alive	D-penicil	61.9921147738473	female	5.08706603876903	No	No	No	No edema	0.5	238	3.74	287	36	236	11.3	1	0
1484	206	8.0056948855547	alive	D-penicil	61.9921147738473	female	6.0179607929033	No	No	No	No edema	0.5	244	3.74	296	35	224	11.7	1	0
1485	207	7.77570912276859	alive	D-penicil	72.7740663673201	female	0	No	No	No	edema no diuretics	0.6	NA	3.33	733	85.3	259	10.1	4	0
1486	207	7.77570912276859	alive	D-penicil	72.7740663673201	female	0.490088708794218	No	No	No	edema despite diuretics	0.5	NA	2.98	299	40.3	162	10.1	4	0
1487	207	7.77570912276859	alive	D-penicil	72.7740663673201	female	1.01850837805279	No	No	No	edema despite diuretics	0.6	NA	3.25	260	34.1	215	9.8	4	0
1488	207	7.77570912276859	alive	D-penicil	72.7740663673201	female	2.03154090461067	No	No	No	edema despite diuretics	0.6	227	3.49	212	32	201	9.7	4	0
1489	207	7.77570912276859	alive	D-penicil	72.7740663673201	female	2.89672544080605	No	No	No	edema despite diuretics	0.6	221	2.59	255	44	NA	10.8	4	0
1490	207	7.77570912276859	alive	D-penicil	72.7740663673201	female	4.89267331069981	No	No	No	edema despite diuretics	0.5	204	3.2	253	29	160	11.3	4	0
1491	207	7.77570912276859	alive	D-penicil	72.7740663673201	female	5.9823677581864	No	No	No	edema despite diuretics	0.8	210	3.3	319	36	232	12	4	0
1492	208	2.47508487569817	dead	D-penicil	61.2966816339941	female	0	No	Yes	No	No edema	3.9	396	3.2	1440	153.5	156	10	4	1
1493	208	2.47508487569817	dead	D-penicil	61.2966816339941	female	1.5441901215639	No	Yes	Yes	edema despite diuretics	3.4	235	2.75	1363	174	75	10.5	4	1
1494	208	2.47508487569817	dead	D-penicil	61.2966816339941	female	2.37651954878984	NA	NA	NA	edema despite diuretics	12	NA	3.1	NA	174	NA	11.2	4	1
1495	209	7.90712955864637	alive	placebo	52.6256707918081	female	0	No	Yes	Yes	edema no diuretics	0.7	252	4.01	1210	72.9	309	9.5	2	0
1496	209	7.90712955864637	alive	placebo	52.6256707918081	female	0.594129887197459	No	No	No	No edema	0.5	NA	3.18	1233	114.7	303	9.5	2	0
1497	210	7.92081918738364	alive	placebo	49.764538385719	male	0	No	Yes	No	No edema	0.9	346	3.37	1098	122.5	298	10	2	0
1498	210	7.92081918738364	alive	placebo	49.764538385719	male	0.481874931551856	No	Yes	No	No edema	1.1	NA	3.26	1044	85.3	293	10	2	0
1499	210	7.92081918738364	alive	placebo	49.764538385719	male	0.950060234366444	No	Yes	No	No edema	1.1	290	3.3	1044	89.9	272	11.2	4	0
1500	210	7.92081918738364	alive	placebo	49.764538385719	male	2.04523053334794	No	Yes	No	No edema	1.2	349	3.36	846	109	262	9.9	4	0
1501	210	7.92081918738364	alive	placebo	49.764538385719	male	3.0117183221991	No	Yes	No	No edema	1.4	324	3.35	869	127	242	11.1	4	0
1502	210	7.92081918738364	alive	placebo	49.764538385719	male	4.14248165589749	No	Yes	Yes	No edema	1.7	325	3.64	949	125	251	11	4	0
1503	210	7.92081918738364	alive	placebo	49.764538385719	male	4.87076990472018	No	Yes	Yes	No edema	3.3	303	3.51	873	134	223	17.8	4	0
1504	210	7.92081918738364	alive	placebo	49.764538385719	male	5.84820939656117	No	Yes	Yes	No edema	1.5	375	3.51	522	68	229	11.9	4	0
1505	210	7.92081918738364	alive	placebo	49.764538385719	male	6.85302814587668	No	Yes	Yes	No edema	1.6	339	3.22	468	53	193	11.9	4	0
1506	210	7.92081918738364	alive	placebo	49.764538385719	male	7.84963311794984	No	Yes	Yes	No edema	1.3	324	2.92	478	55	166	11.6	4	0
1507	211	7.84415726645493	alive	placebo	52.9158909210382	female	0	No	No	No	edema no diuretics	1.3	NA	3.76	1282	100.8	114	10.3	3	0
1508	211	7.84415726645493	alive	placebo	52.9158909210382	female	0.892563793669916	Yes	No	Yes	edema no diuretics	0.9	212	3.83	742	76	102	10.8	3	0
1509	211	7.84415726645493	alive	placebo	52.9158909210382	female	2.06165808783266	Yes	No	No	edema no diuretics	1.9	252	3.53	1004	105	61	10.6	3	0
1510	211	7.84415726645493	alive	placebo	52.9158909210382	female	3.15682838681415	No	No	No	edema no diuretics	3.3	245	3.53	533	92	63	11.9	3	0
1511	211	7.84415726645493	alive	placebo	52.9158909210382	female	4.13700580440258	No	No	Yes	edema despite diuretics	4.6	242	3.11	518	89	85	12	3	0
1512	211	7.84415726645493	alive	placebo	52.9158909210382	female	5.07611433577921	No	No	No	edema despite diuretics	3.6	196	3.02	372	88	69	13	3	0
1513	211	7.84415726645493	alive	placebo	52.9158909210382	female	6.06998138210492	No	No	Yes	edema despite diuretics	5	252	3.53	404	90	75	12.4	3	0
1514	211	7.84415726645493	alive	placebo	52.9158909210382	female	7.09122768590516	Yes	No	Yes	edema despite diuretics	3.8	NA	3.12	386	75	68	13.6	3	0
1515	212	7.78939875150586	alive	placebo	47.2648121782937	female	0	No	No	No	edema no diuretics	1.2	232	3.98	1074	100.8	223	9.9	3	0
1516	212	7.78939875150586	alive	placebo	47.2648121782937	female	0.476399080056949	No	No	No	No edema	0.8	NA	4	477	145.7	197	9.9	3	0
1517	212	7.78939875150586	alive	placebo	47.2648121782937	female	1.04862556127478	No	No	No	No edema	1.2	187	3.21	996	141.1	148	9.7	3	0
1518	212	7.78939875150586	alive	placebo	47.2648121782937	female	2.04523053334794	No	No	No	No edema	0.8	230	3.21	845	83	196	9.9	4	0
1519	212	7.78939875150586	alive	placebo	47.2648121782937	female	3.19789727302596	No	No	No	No edema	0.5	260	4.3	705	75	192	11	4	0
1520	212	7.78939875150586	alive	placebo	47.2648121782937	female	3.6742963530829	No	No	No	No edema	0.7	NA	3.63	585	47	214	11	4	0
1521	213	5.99331946117621	alive	D-penicil	50.205344431059	female	0	No	No	Yes	No edema	0.5	400	3.4	1134	96.1	356	10.2	3	0
1522	213	5.99331946117621	alive	D-penicil	50.205344431059	female	0.681743511115979	No	No	No	No edema	0.4	NA	4.04	943	80.6	298	10.2	3	0
1523	214	4.88993538495236	dead	placebo	69.3489212572555	female	0	No	Yes	No	No edema	0.9	404	3.43	1866	79.1	236	9.9	3	1
1524	214	4.88993538495236	dead	placebo	69.3489212572555	female	0.473661154309495	No	Yes	No	No edema	1.1	NA	3.22	2070	69.8	261	9.9	3	1
1525	214	4.88993538495236	dead	placebo	69.3489212572555	female	1.02398422954769	No	Yes	No	edema no diuretics	2	404	2.97	2013	86.8	238	10	4	1
1526	214	4.88993538495236	dead	placebo	69.3489212572555	female	2.00416164713613	Yes	Yes	Yes	edema no diuretics	4	380	2.79	2388	86	374	10.9	4	1
1527	215	2.95695980725003	dead	placebo	41.1701894644617	female	0	No	No	No	No edema	5.9	1276	3.85	1204	203.1	216	10.7	3	1
1528	215	2.95695980725003	dead	placebo	41.1701894644617	female	0.520205892016208	No	Yes	Yes	No edema	23.8	NA	3.58	3250	344.1	170	10.7	3	1
1529	215	2.95695980725003	dead	placebo	41.1701894644617	female	0.950060234366444	Yes	Yes	No	edema no diuretics	20.1	624	2.68	3462	319.3	217	11.4	3	1
1530	215	2.95695980725003	dead	placebo	41.1701894644617	female	2.25878874164933	NA	NA	NA	edema no diuretics	22.5	NA	2.93	NA	206	NA	12.7	3	1
1531	216	6.39579454605191	alive	D-penicil	59.1665754024751	female	0	No	No	No	No edema	0.5	NA	3.68	856	55.8	146	10.4	3	0
1532	216	6.39579454605191	alive	D-penicil	59.1665754024751	female	0.495564560289125	No	No	No	No edema	0.7	NA	3.63	920	55.8	169	10.4	3	0
1533	216	6.39579454605191	alive	D-penicil	59.1665754024751	female	1.01029460081043	No	Yes	No	No edema	0.6	224	2.82	822	51.2	159	10.1	4	0
1534	216	6.39579454605191	alive	D-penicil	59.1665754024751	female	2.00689957288358	No	No	No	No edema	0.9	258	3.36	1086	57	147	9.7	4	0
1535	216	6.39579454605191	alive	D-penicil	59.1665754024751	female	3.02814587668382	No	No	No	No edema	3.1	288	3.07	1297	59	183	11	4	0
1536	216	6.39579454605191	alive	D-penicil	59.1665754024751	female	3.98641988829263	No	Yes	No	No edema	6.8	269	2.08	2200	87	283	10.7	4	0
1537	216	6.39579454605191	alive	D-penicil	59.1665754024751	female	5.44573431168547	No	Yes	No	No edema	7.6	400	2.28	1746	85	145	13.9	4	0
1538	217	2.16296134048845	dead	placebo	36.0803854999452	female	0	No	Yes	No	No edema	11.4	608	3.31	1790	151.9	298	10.8	4	1
1539	217	2.16296134048845	dead	placebo	36.0803854999452	female	0.517467966268755	No	Yes	Yes	No edema	17.5	NA	3.02	500	232.5	306	10.8	4	1
1540	217	2.16296134048845	dead	placebo	36.0803854999452	female	1.0294600810426	Yes	Yes	Yes	edema no diuretics	17.5	424	3.13	1727	186	272	12.5	4	1
1541	217	2.16296134048845	dead	placebo	36.0803854999452	female	1.98499616690395	No	Yes	Yes	edema despite diuretics	34.6	128	3.04	1016	105	308	11.8	4	1
1542	218	7.77297119702114	alive	D-penicil	34.5964297448253	female	0	No	No	No	No edema	0.5	NA	3.89	897	66.7	423	10.1	1	0
1543	218	7.77297119702114	alive	D-penicil	34.5964297448253	female	0.48461285729931	No	No	No	No edema	0.6	NA	3.51	871	60.5	433	10.1	1	0
1544	218	7.77297119702114	alive	D-penicil	34.5964297448253	female	0.878874164932647	No	No	No	No edema	0.5	240	3.46	516	38.8	356	9.7	1	0
1545	218	7.77297119702114	alive	D-penicil	34.5964297448253	female	1.89464461723798	No	No	No	No edema	0.5	262	3.38	546	32	402	9.9	1	0
1546	218	7.77297119702114	alive	D-penicil	34.5964297448253	female	2.89124958931114	No	No	No	No edema	0.4	244	3.73	511	38	369	10.5	1	0
1547	218	7.77297119702114	alive	D-penicil	34.5964297448253	female	3.98368196254518	No	No	No	No edema	0.5	250	3.54	529	35	439	10.3	2	0
1548	218	7.77297119702114	alive	D-penicil	34.5964297448253	female	4.82696309276092	No	No	No	No edema	0.6	221	3.52	530	35	444	10.6	2	0
1549	218	7.77297119702114	alive	D-penicil	34.5964297448253	female	5.76607162413755	No	No	No	No edema	0.4	244	3.61	639	34	431	11.7	1	0
1550	218	7.77297119702114	alive	D-penicil	34.5964297448253	female	6.74898696747344	No	No	No	No edema	0.6	261	3.65	772	42	419	11.7	3	0
1551	218	7.77297119702114	alive	D-penicil	34.5964297448253	female	7.75928156828387	No	No	No	No edema	0.5	273	3.67	1010	63	418	10.8	2	0
1552	219	7.73737816230424	alive	placebo	42.7143795860256	female	0	No	No	No	edema no diuretics	1.6	215	4.17	936	134.9	176	9.6	3	0
1553	219	7.73737816230424	alive	placebo	42.7143795860256	female	0.585916109955098	No	No	No	edema no diuretics	1.2	NA	3.86	811	159.7	168	9.6	3	0
1554	219	7.73737816230424	alive	placebo	42.7143795860256	female	0.982915343335889	No	Yes	No	edema no diuretics	1.5	279	3.98	938	182.9	164	9.5	4	0
1555	219	7.73737816230424	alive	placebo	42.7143795860256	female	1.99868579564122	No	No	No	edema no diuretics	1.8	242	3.76	815	121	150	9.6	4	0
1556	219	7.73737816230424	alive	placebo	42.7143795860256	female	3.01719417369401	No	No	No	edema no diuretics	3	274	3.6	859	211	132	10.5	4	0
1557	219	7.73737816230424	alive	placebo	42.7143795860256	female	3.74000657102179	No	No	Yes	edema no diuretics	2.1	214	3.15	699	142	118	10	4	0
1558	220	3.38133829810536	dead	D-penicil	63.6321322965721	female	0	No	No	Yes	No edema	3.8	426	3.22	2716	210.8	228	10.6	2	1
1559	220	3.38133829810536	dead	D-penicil	63.6321322965721	female	0.835067352973387	No	No	No	No edema	5.1	NA	3.01	2418	151.9	150	10.6	2	1
1560	220	3.38133829810536	dead	D-penicil	63.6321322965721	female	1.85905158252108	No	No	No	No edema	7.1	367	3.34	2073	125	103	9.8	4	1
1561	220	3.38133829810536	dead	D-penicil	63.6321322965721	female	2.74340159894864	No	Yes	No	No edema	8.5	NA	2.32	1627	106	105	11.6	4	1
1562	220	3.38133829810536	dead	D-penicil	63.6321322965721	female	3.37586244661045	NA	NA	NA	No edema	8.5	NA	2.32	NA	106	NA	12	4	1
1563	221	7.44442010732669	alive	placebo	56.6312561603329	female	0	No	Yes	No	No edema	0.9	360	3.65	3186	94.6	269	9.7	4	0
1564	221	7.44442010732669	alive	placebo	56.6312561603329	female	0.476399080056949	No	Yes	No	No edema	0.2	NA	3.28	3742	144.2	247	9.7	4	0
1565	221	7.44442010732669	alive	placebo	56.6312561603329	female	0.982915343335889	No	Yes	No	No edema	2.2	672	3.08	2628	166	210	10	4	0
1566	221	7.44442010732669	alive	placebo	56.6312561603329	female	1.96035483517687	No	Yes	No	No edema	1.5	504	3.3	2646	98	238	10.5	4	0
1567	221	7.44442010732669	alive	placebo	56.6312561603329	female	2.97338736173475	No	Yes	No	No edema	1.3	381	3.39	370	88	182	10.5	4	0
1568	221	7.44442010732669	alive	placebo	56.6312561603329	female	4.02201292300953	No	Yes	Yes	edema no diuretics	2	NA	3.39	2247	83	189	10.5	4	0
1569	221	7.44442010732669	alive	placebo	56.6312561603329	female	5.57441682181579	No	Yes	Yes	edema no diuretics	1	343	3.33	1742	79	200	11.9	4	0
1570	221	7.44442010732669	alive	placebo	56.6312561603329	female	6.62578030883802	Yes	Yes	Yes	edema no diuretics	0.8	NA	3.4	2199	83	183	11.9	4	0
1571	222	1.63454167122988	dead	placebo	46.2654692804731	female	0	No	Yes	No	No edema	4.5	372	3.38	2310	167.4	240	12.4	3	1
1572	222	1.63454167122988	dead	placebo	46.2654692804731	female	0.492826634541671	No	Yes	No	No edema	2.8	NA	3.18	2232	221.7	307	12.4	3	1
1573	222	1.63454167122988	dead	placebo	46.2654692804731	female	1.01029460081043	No	Yes	Yes	No edema	4.6	347	3.06	1969	150	184	10	3	1
1574	222	1.63454167122988	dead	placebo	46.2654692804731	female	1.63180374548242	NA	NA	NA	No edema	7.3	NA	2.4	NA	150	NA	12.8	3	1
1575	223	0.914467199649545	dead	D-penicil	61.2446610447925	female	0	Yes	Yes	No	edema despite diuretics	14.1	448	2.43	1833	134	210	11	4	1
1576	224	7.15693790384405	alive	D-penicil	38.6211805935823	female	0	No	No	No	No edema	1	309	3.66	1214	158.1	309	9.7	3	0
1577	224	7.15693790384405	alive	D-penicil	38.6211805935823	female	0.501040411784032	No	No	No	No edema	1	NA	3.41	1875	164	243	9.7	3	0
1578	224	7.15693790384405	alive	D-penicil	38.6211805935823	female	0.993867046325704	No	No	No	No edema	1.2	500	3.77	1602	137	241	9.7	3	0
1579	224	7.15693790384405	alive	D-penicil	38.6211805935823	female	2.10546489979192	No	No	No	No edema	2.4	552	3.71	1644	197	171	10	4	0
1580	224	7.15693790384405	alive	D-penicil	38.6211805935823	female	3.37038659511554	No	No	No	No edema	4.5	526	3.63	1926	260	237	10	4	0
1581	224	7.15693790384405	alive	D-penicil	38.6211805935823	female	4.52305333479356	No	No	No	No edema	4.7	410	3.35	1688	224	228	10.9	4	0
1582	224	7.15693790384405	alive	D-penicil	38.6211805935823	female	5.62917533676487	No	No	No	No edema	8.6	326	3.42	1199	121	191	12.4	4	0
1583	224	7.15693790384405	alive	D-penicil	38.6211805935823	female	6.66411126930238	No	No	No	No edema	5.1	247	3.23	1115	136	260	13.2	4	0
1584	225	7.36775818639798	alive	D-penicil	38.7717665096923	female	0	No	No	No	No edema	0.7	274	3.66	1065	88.4	251	10.1	2	0
1585	225	7.36775818639798	alive	D-penicil	38.7717665096923	female	0.48461285729931	No	No	No	No edema	0.5	NA	2.56	1260	158.1	288	10.1	2	0
1586	225	7.36775818639798	alive	D-penicil	38.7717665096923	female	0.914467199649545	No	No	No	No edema	1	312	3.2	925	125	265	10	2	0
1587	225	7.36775818639798	alive	D-penicil	38.7717665096923	female	1.89190669149053	No	No	No	No edema	0.7	291	3.57	891	94	255	10.7	2	0
1588	225	7.36775818639798	alive	D-penicil	38.7717665096923	female	2.82006351987734	No	No	No	No edema	0.5	322	3.3	990	101	254	10.2	2	0
1589	225	7.36775818639798	alive	D-penicil	38.7717665096923	female	3.83035812068777	No	No	Yes	No edema	1	291	3.21	985	100	276	10.5	2	0
1590	225	7.36775818639798	alive	D-penicil	38.7717665096923	female	4.78589420654912	No	No	No	No edema	1.1	310	2.99	826	87	212	10.5	3	0
1591	225	7.36775818639798	alive	D-penicil	38.7717665096923	female	5.74690614390538	No	No	No	No edema	1.3	313	3.4	967	84	152	11.7	2	0
1592	225	7.36775818639798	alive	D-penicil	38.7717665096923	female	6.81743511115979	No	No	No	No edema	2	275	3.03	819	119	125	12.1	2	0
1593	226	7.24728945351002	alive	placebo	56.6969663782718	female	0	No	Yes	No	No edema	0.5	223	3.7	884	76	231	9.6	3	0
1594	226	7.24728945351002	alive	placebo	56.6969663782718	female	0.555798926733107	No	Yes	No	No edema	0.8	NA	3.53	943	108.5	261	9.6	3	0
1595	226	7.24728945351002	alive	placebo	56.6969663782718	female	1.14445296243566	No	Yes	No	No edema	0.7	231	3.33	857	110	243	9.6	4	0
1596	226	7.24728945351002	alive	placebo	56.6969663782718	female	2.15474756324608	No	Yes	No	No edema	0.6	266	3.66	682	81	250	10.1	3	0
1597	226	7.24728945351002	alive	placebo	56.6969663782718	female	3.08016646588545	No	Yes	No	No edema	0.9	250	3.58	703	99	259	10.6	3	0
1598	226	7.24728945351002	alive	placebo	56.6969663782718	female	4.06034388347388	No	Yes	No	No edema	0.8	255	3.44	395	49	304	10.1	3	0
1599	226	7.24728945351002	alive	placebo	56.6969663782718	female	5.14730040521301	No	No	No	No edema	0.7	258	3.44	585	85	272	11	3	0
1600	226	7.24728945351002	alive	placebo	56.6969663782718	female	6.22878107545723	No	No	No	No edema	0.7	NA	3.44	515	73	229	10.9	3	0
1601	226	7.24728945351002	alive	placebo	56.6969663782718	female	7.23633775052021	No	No	No	No edema	0.8	251	3.47	461	54	217	10.5	3	0
1602	227	2.73518782170628	dead	D-penicil	58.9530171941737	male	0	No	No	No	No edema	2.3	316	3.35	1601	179.8	394	9.7	2	1
1603	227	2.73518782170628	dead	D-penicil	58.9530171941737	male	1.01577045230533	No	No	No	No edema	2	316	3.33	1263	145	330	9.7	3	1
1604	227	2.73518782170628	dead	D-penicil	58.9530171941737	male	1.89190669149053	No	Yes	No	edema no diuretics	14	257	2.41	383	296	283	14.9	3	1
1605	227	2.73518782170628	dead	D-penicil	58.9530171941737	male	2.72697404446391	NA	NA	NA	edema no diuretics	27.6	NA	2.6	NA	296	NA	13.3	3	1
1606	228	7.21717227028803	alive	placebo	36.923666630161	female	0	No	No	No	No edema	0.7	215	3.35	645	93	165	9.6	3	0
1607	228	7.21717227028803	alive	placebo	36.923666630161	female	0.594129887197459	No	Yes	No	No edema	0.1	NA	4.1	464	61	184	9.6	3	0
1608	228	7.21717227028803	alive	placebo	36.923666630161	female	0.974701566093528	No	Yes	No	No edema	0.7	195	3.61	464	57	198	9.8	3	0
1609	228	7.21717227028803	alive	placebo	36.923666630161	female	2.43401598948636	No	No	No	No edema	0.9	199	3.7	430	48	186	10.5	3	0
1610	229	0.952798160113898	dead	D-penicil	62.4164932647027	female	0	Yes	Yes	No	edema no diuretics	4.5	191	3.05	1020	175.2	139	11.4	4	1
1611	229	0.952798160113898	dead	D-penicil	62.4164932647027	female	0.498302486036579	No	Yes	No	edema despite diuretics	4.8	NA	2.48	773	165.9	96	11.4	4	1
1612	229	0.952798160113898	dead	D-penicil	62.4164932647027	female	0.917205125396999	Yes	Yes	No	edema despite diuretics	6.2	NA	2.37	300	100	88	10.9	4	1
1613	230	7.25002737925747	alive	placebo	34.6101193735626	female	0	No	Yes	Yes	No edema	3.3	302	3.41	310	83.7	95	11.5	4	0
1614	230	7.25002737925747	alive	placebo	34.6101193735626	female	0.577702332712737	No	Yes	Yes	No edema	2.2	NA	3.35	410	99.2	69	11.5	4	0
1615	230	7.25002737925747	alive	placebo	34.6101193735626	female	1.00755667506297	No	Yes	Yes	No edema	3	225	3.26	388	127	70	11.7	4	0
1616	230	7.25002737925747	alive	placebo	34.6101193735626	female	2.08082356806483	No	Yes	Yes	No edema	2.1	224	3.13	314	90	78	12.5	4	0
1617	231	3.18968349578359	dead	placebo	58.3369839009966	female	0	No	Yes	Yes	No edema	3.4	518	1.96	2250	203.1	190	10.7	4	1
1618	231	3.18968349578359	dead	placebo	58.3369839009966	female	0.561274778228014	No	Yes	Yes	No edema	4.4	NA	3.25	2457	194	142	10.7	4	1
1619	231	3.18968349578359	dead	placebo	58.3369839009966	female	1.18552184864746	Yes	Yes	Yes	No edema	8.1	984	3.06	2709	291	140	10.9	4	1
1620	231	3.18968349578359	dead	placebo	58.3369839009966	female	2.18212682072062	Yes	Yes	Yes	No edema	14.8	604	2.89	3009	272	117	16.4	4	1
1621	232	7.17336545832877	alive	D-penicil	50.1834410250794	female	0	No	Yes	No	No edema	0.4	267	3.02	1001	133.3	265	10.6	3	0
1622	232	7.17336545832877	alive	D-penicil	50.1834410250794	female	0.665315956631256	No	No	No	No edema	0.2	NA	3.21	848	85	250	10.6	3	0
1623	232	7.17336545832877	alive	D-penicil	50.1834410250794	female	1.0294600810426	No	No	No	No edema	0.5	281	3.18	1008	92	273	10.1	3	0
1624	232	7.17336545832877	alive	D-penicil	50.1834410250794	female	2.43675391523382	No	No	No	No edema	0.9	199	2.99	1309	149	263	11.5	3	0
1625	233	7.12134486912715	alive	D-penicil	42.6870003285511	female	0	No	Yes	Yes	No edema	0.9	514	3.06	2622	105.4	284	9.8	4	0
1626	234	6.69422845252437	alive	placebo	34.3801336107765	female	0	No	No	No	edema no diuretics	0.9	578	3.35	976	116.3	322	11.2	2	0
1627	234	6.69422845252437	alive	placebo	34.3801336107765	female	0.490088708794218	No	No	No	No edema	0.7	NA	3.35	1461	154	274	10.2	2	0
1628	235	6.30270507063848	transplanted	placebo	33.1836600591392	female	0	No	Yes	No	No edema	13	1336	4.16	3510	209.3	338	11.9	3	0
1629	235	6.30270507063848	transplanted	placebo	33.1836600591392	female	0.520205892016208	No	Yes	Yes	No edema	14.5	NA	3.94	6665	335	287	11.9	3	0
1630	236	7.05563465118826	alive	D-penicil	38.3829810535538	female	0	No	Yes	Yes	No edema	1.5	253	3.79	1006	139.5	341	9.7	3	0
1631	236	7.05563465118826	alive	D-penicil	38.3829810535538	female	1.18004599715256	NA	Yes	Yes	No edema	0.8	240	3.58	834	87	330	9.5	4	0
1632	237	5.33074143029241	transplanted	D-penicil	59.76344321542	female	0	No	Yes	No	No edema	1.6	442	2.95	820	85.3	181	10.1	3	0
1633	237	5.33074143029241	transplanted	D-penicil	59.76344321542	female	1.05683933851714	No	Yes	No	edema no diuretics	1.9	NA	3.58	920	80	141	9.9	3	0
1634	238	5.13087285072829	dead	placebo	66.4138648559851	female	0	No	No	No	edema no diuretics	0.6	280	3.35	1093	128.7	295	9.8	2	1
1635	238	5.13087285072829	dead	placebo	66.4138648559851	female	0.517467966268755	No	Yes	No	edema no diuretics	0.5	NA	3.43	1106	116	382	9.8	2	1
1636	238	5.13087285072829	dead	placebo	66.4138648559851	female	1.0294600810426	No	Yes	No	edema no diuretics	0.4	277	3.71	1140	126	258	9.6	1	1
1637	239	1.90012046873289	dead	D-penicil	46.7911510239842	female	0	No	Yes	Yes	No edema	0.8	300	2.94	1794	130.2	319	11.2	4	1
1638	239	1.90012046873289	dead	D-penicil	46.7911510239842	female	0.632460847661811	Yes	Yes	Yes	edema no diuretics	0.7	NA	3.35	1498	87	211	11	4	1
1639	239	1.90012046873289	dead	D-penicil	46.7911510239842	female	1.88643083999562	NA	NA	NA	edema no diuretics	1.7	NA	3.6	NA	87	NA	11	4	1
1640	240	6.84481436863432	alive	D-penicil	56.0809330850947	female	0	No	No	No	No edema	0.4	232	3.72	369	51.2	326	10.1	3	0
1641	240	6.84481436863432	alive	D-penicil	56.0809330850947	female	0.44080604534005	No	Yes	No	No edema	0.3	NA	3.62	587	55	309	10.1	3	0
1642	240	6.84481436863432	alive	D-penicil	56.0809330850947	female	0.966487788851166	No	No	No	No edema	0.2	240	4.04	533	36	311	9.7	3	0
1643	240	6.84481436863432	alive	D-penicil	56.0809330850947	female	1.96309276092432	No	No	No	No edema	0.3	269	3.79	510	42	325	10.8	3	0
1644	240	6.84481436863432	alive	D-penicil	56.0809330850947	female	2.98433906472456	No	Yes	Yes	No edema	0.5	279	3.59	524	35	399	10.8	3	0
1645	240	6.84481436863432	alive	D-penicil	56.0809330850947	female	3.94261307633337	No	Yes	Yes	No edema	0.4	271	3.53	430	37	358	11	3	0
1646	240	6.84481436863432	alive	D-penicil	56.0809330850947	female	5.12813492498083	No	No	No	No edema	0.5	261	3.65	423	41	349	11.1	3	0
1647	240	6.84481436863432	alive	D-penicil	56.0809330850947	female	6.02891249589311	No	No	No	No edema	0.5	277	4.13	368	37	354	11.4	3	0
1648	241	2.29164385061877	transplanted	placebo	41.3755338955208	female	0	No	Yes	Yes	No edema	4.4	316	3.62	1119	114.7	282	9.8	4	0
1649	241	2.29164385061877	transplanted	placebo	41.3755338955208	female	0.876136239185193	No	Yes	Yes	No edema	4.2	NA	3.24	1171	125	194	9.8	4	0
1650	241	2.29164385061877	transplanted	placebo	41.3755338955208	female	1.00755667506297	No	Yes	Yes	No edema	6	308	3.5	1323	180	194	11.1	4	0
1651	241	2.29164385061877	transplanted	placebo	41.3755338955208	female	2.04249260760048	Yes	Yes	Yes	edema despite diuretics	14.2	185	2.16	1225	273	211	14.1	4	0
1652	242	5.82630599058154	dead	D-penicil	64.5739787536962	female	0	No	Yes	No	No edema	1.9	354	2.97	1553	196.9	277	9.9	3	1
1653	242	5.82630599058154	dead	D-penicil	64.5739787536962	female	0.490088708794218	No	Yes	Yes	edema no diuretics	1.5	NA	3.45	2364	104	244	9.9	3	1
1654	242	5.82630599058154	dead	D-penicil	64.5739787536962	female	1.02398422954769	No	Yes	Yes	No edema	4.9	295	3.37	1258	97	262	9.9	4	1
1655	242	5.82630599058154	dead	D-penicil	64.5739787536962	female	2.02880297886321	No	Yes	Yes	No edema	14.5	752	2.94	2673	171	314	9.9	4	1
1656	242	5.82630599058154	dead	D-penicil	64.5739787536962	female	3.03635965392619	No	Yes	Yes	No edema	8.1	728	2.84	2014	87	255	10.9	4	1
1657	242	5.82630599058154	dead	D-penicil	64.5739787536962	female	3.97820611105027	Yes	Yes	Yes	edema no diuretics	11.1	731	2.72	2232	148	264	11.5	4	1
1658	242	5.82630599058154	dead	D-penicil	64.5739787536962	female	4.97481108312343	Yes	Yes	Yes	edema no diuretics	15.2	581	3.07	2482	171	253	12.3	4	1
1659	242	5.82630599058154	dead	D-penicil	64.5739787536962	female	5.49775490088709	NA	NA	NA	edema no diuretics	11.8	NA	3.87	NA	171	NA	13.4	4	1
1660	243	2.54627094513197	dead	placebo	67.4898696747344	female	0	No	Yes	No	No edema	8	468	2.81	2009	198.4	233	10	4	1
1661	243	2.54627094513197	dead	placebo	67.4898696747344	female	0.501040411784032	No	Yes	No	No edema	11	NA	2.53	2304	224	245	10	4	1
1662	244	4.6270945131968	dead	D-penicil	44.8307961888074	female	0	No	No	Yes	No edema	3.9	350	3.22	1268	272.8	270	9.6	3	1
1663	244	4.6270945131968	dead	D-penicil	44.8307961888074	female	1.05410141276969	No	No	No	No edema	5	324	3.25	950	137	214	9.8	3	1
1664	244	4.6270945131968	dead	D-penicil	44.8307961888074	female	2.05618223633775	No	No	No	No edema	7.4	652	2.84	1583	99	197	11.7	3	1
1665	244	4.6270945131968	dead	D-penicil	44.8307961888074	female	3.31562808016647	No	Yes	No	No edema	8.8	740	2.58	2220	171	201	11	4	1
1666	245	6.73255941298872	alive	placebo	45.7726426459314	female	0	No	Yes	No	edema no diuretics	0.6	273	3.65	794	52.7	305	9.6	3	0
1667	245	6.73255941298872	alive	placebo	45.7726426459314	female	1.21016318037455	No	Yes	No	edema no diuretics	0.4	NA	2.98	776	61	294	9.6	3	0
1668	246	3.9289234475961	transplanted	D-penicil	32.9509363706056	female	0	No	Yes	No	No edema	2.1	387	3.77	1613	150.4	185	10.1	4	0
1669	246	3.9289234475961	transplanted	D-penicil	32.9509363706056	female	0.640674624904173	No	No	No	No edema	1.5	NA	3.33	1722	165	188	10.1	4	0
1670	246	3.9289234475961	transplanted	D-penicil	32.9509363706056	female	1.21563903186946	No	Yes	No	No edema	2.8	448	3.76	1878	166	183	10.7	4	0
1671	246	3.9289234475961	transplanted	D-penicil	32.9509363706056	female	2.21224400394261	No	Yes	No	No edema	2.9	397	3.72	2049	190	161	10.6	4	0
1672	246	3.9289234475961	transplanted	D-penicil	32.9509363706056	female	2.99802869346183	No	Yes	Yes	edema no diuretics	9.6	329	3.31	976	78	191	10.9	4	0
1673	246	3.9289234475961	transplanted	D-penicil	32.9509363706056	female	3.92618552184865	No	Yes	Yes	No edema	3.1	55	3.43	1217	124	168	11.7	4	0
1674	247	2.57365020260651	transplanted	D-penicil	41.2222100536633	female	0	No	Yes	No	No edema	6.1	1712	2.83	3681	158.1	297	10	3	0
1675	247	2.57365020260651	transplanted	D-penicil	41.2222100536633	female	0.709122768590516	No	Yes	No	No edema	5.6	NA	2.7	4020	97	314	10	3	0
1676	247	2.57365020260651	transplanted	D-penicil	41.2222100536633	female	1.00481874931552	No	Yes	No	No edema	5.9	1116	2.95	3456	91	314	10.2	4	0
1677	247	2.57365020260651	transplanted	D-penicil	41.2222100536633	female	2.00142372138868	No	Yes	No	edema no diuretics	1.5	334	2.87	2595	86	153	11.1	4	0
1678	248	6.71886978425145	alive	placebo	55.4183550542109	female	0	No	Yes	No	No edema	0.8	324	3.51	1237	66.7	371	10	3	0
1679	248	6.71886978425145	alive	placebo	55.4183550542109	female	0.558536852480561	No	Yes	No	No edema	0.8	NA	3.2	1123	56	323	10	3	0
1680	248	6.71886978425145	alive	placebo	55.4183550542109	female	1.05136348702223	No	Yes	No	No edema	0.7	299	3.61	1051	63	316	9.9	4	0
1681	248	6.71886978425145	alive	placebo	55.4183550542109	female	2.01237542437849	No	Yes	No	No edema	0.8	304	3.5	977	71	306	11	4	0
1682	248	6.71886978425145	alive	placebo	55.4183550542109	female	2.5325813163947	No	Yes	No	No edema	0.6	NA	3.13	752	46	328	11	4	0
1683	248	6.71886978425145	alive	placebo	55.4183550542109	female	3.12123535209725	No	Yes	Yes	No edema	0.6	383	2.54	929	52	365	11.3	4	0
1684	248	6.71886978425145	alive	placebo	55.4183550542109	female	4.17807469061439	No	Yes	No	No edema	0.6	295	3.4	759	60	284	11.9	4	0
1685	248	6.71886978425145	alive	placebo	55.4183550542109	female	6.03438834738802	No	Yes	No	No edema	1	301	3.36	842	62	295	12.1	4	0
1686	249	6.71339393275654	alive	D-penicil	47.9821487241266	female	0	No	No	Yes	No edema	1.3	242	3.2	1556	175.2	195	10.6	4	0
1687	249	6.71339393275654	alive	D-penicil	47.9821487241266	female	0.501040411784032	No	Yes	Yes	No edema	1	NA	3.08	918	918	155	10.6	4	0
1688	249	6.71339393275654	alive	D-penicil	47.9821487241266	female	1.04588763552732	No	Yes	Yes	No edema	0.8	209	3.71	917	119	153	10.5	4	0
1689	250	6.37115321432483	transplanted	placebo	40.7923557113131	female	0	No	Yes	No	No edema	0.6	299	3.36	2769	220.1	303	10.9	4	0
1690	250	6.37115321432483	transplanted	placebo	40.7923557113131	female	1.22111488336436	No	Yes	No	No edema	0.9	340	3.59	2195	131	281	11.7	3	0
1691	251	6.31639469937575	alive	D-penicil	56.9762348045121	female	0	No	No	No	No edema	0.5	227	3.61	676	83	249	9.9	2	0
1692	252	6.67780089803964	alive	D-penicil	68.464571240828	female	0	No	Yes	Yes	No edema	1.1	246	3.35	924	113.2	317	10	4	0
1693	252	6.67780089803964	alive	D-penicil	68.464571240828	female	0.561274778228014	No	Yes	No	No edema	1.1	NA	3.52	1099	88	327	10	4	0
1694	252	6.67780089803964	alive	D-penicil	68.464571240828	female	0.936370605629175	No	Yes	Yes	No edema	1.2	283	3.72	1494	91	328	10.1	4	0
1695	253	6.66411126930238	alive	D-penicil	78.4415726645493	male	0	Yes	Yes	Yes	No edema	7.1	243	3.03	983	158.1	97	11.2	4	0
1696	253	6.66411126930238	alive	D-penicil	78.4415726645493	male	0.50651626327894	No	Yes	Yes	edema no diuretics	3.2	NA	2.77	1030	120	76	11.2	4	0
1697	253	6.66411126930238	alive	D-penicil	78.4415726645493	male	1.07600481874932	Yes	Yes	Yes	edema no diuretics	3.6	209	2.87	602	81	80	10.6	4	0
1698	253	6.66411126930238	alive	D-penicil	78.4415726645493	male	2.0178512758734	Yes	Yes	Yes	edema no diuretics	5.8	205	3.41	562	86	69	12.1	4	0
1699	253	6.66411126930238	alive	D-penicil	78.4415726645493	male	3.14861460957179	Yes	Yes	Yes	edema no diuretics	6.9	206	3.1	585	125	95	11.7	4	0
1700	253	6.66411126930238	alive	D-penicil	78.4415726645493	male	4.10688862118059	Yes	Yes	Yes	edema no diuretics	6.6	238	2.94	549	98	78	12.4	4	0
1701	253	6.66411126930238	alive	D-penicil	78.4415726645493	male	5.09801774175884	Yes	Yes	Yes	edema despite diuretics	8.3	214	2.81	606	114	74	12.5	4	0
1702	253	6.66411126930238	alive	D-penicil	78.4415726645493	male	6.21235352097251	Yes	Yes	Yes	edema no diuretics	8.2	198	2.48	548	154	60	13.2	4	0
1703	254	2.0178512758734	transplanted	D-penicil	39.8587230314314	female	0	No	Yes	Yes	No edema	3.1	227	3.75	1136	110	264	10	3	0
1704	254	2.0178512758734	transplanted	D-penicil	39.8587230314314	female	0.498302486036579	No	Yes	No	No edema	7.1	NA	4.04	1474	187	280	10	3	0
1705	254	2.0178512758734	transplanted	D-penicil	39.8587230314314	female	1.08421859599168	No	Yes	Yes	No edema	13	284	3.73	1094	126	193	9.9	3	0
1706	254	2.0178512758734	transplanted	D-penicil	39.8587230314314	female	1.79607929032965	Yes	Yes	Yes	No edema	17.1	NA	3.15	1427	149	294	10.9	3	0
1707	255	6.58471142262622	alive	placebo	35.3110283649107	female	0	No	Yes	Yes	No edema	0.7	193	3.85	466	53	156	10.3	3	0
1708	255	6.58471142262622	alive	placebo	35.3110283649107	female	0.495564560289125	No	No	Yes	No edema	0.5	NA	3.9	718	94	196	10.3	3	0
1709	255	6.58471142262622	alive	placebo	35.3110283649107	female	1.01850837805279	No	Yes	Yes	No edema	0.4	186	3.81	480	58	165	9.9	3	0
1710	255	6.58471142262622	alive	placebo	35.3110283649107	female	2.00963749863104	No	Yes	Yes	No edema	0.4	166	3.18	578	69	189	9.9	3	0
1711	255	6.58471142262622	alive	placebo	35.3110283649107	female	3.56477932318476	No	Yes	Yes	No edema	0.4	183	3.39	339	32	266	10.8	3	0
1712	255	6.58471142262622	alive	placebo	35.3110283649107	female	5.00219034059796	No	No	Yes	No edema	0.4	170	3.67	464	36	206	11.5	3	0
1713	256	6.48888402146534	alive	D-penicil	31.4450772095061	female	0	No	No	No	No edema	1.1	336	3.74	823	84	242	9.7	3	0
1714	256	6.48888402146534	alive	D-penicil	31.4450772095061	female	0.539371372248385	No	No	No	No edema	0.6	NA	3.79	539	60	234	11.8	3	0
1715	256	6.48888402146534	alive	D-penicil	31.4450772095061	female	0.980177417588435	No	No	Yes	No edema	0.8	257	3.44	553	82	263	10.1	3	0
1716	256	6.48888402146534	alive	D-penicil	31.4450772095061	female	2.14653378600372	No	Yes	Yes	No edema	1.1	329	3.61	1247	94	218	10.5	4	0
1717	256	6.48888402146534	alive	D-penicil	31.4450772095061	female	3.04457343116855	No	Yes	Yes	No edema	1.3	314	2.89	1470	101	213	10.5	4	0
1718	256	6.48888402146534	alive	D-penicil	31.4450772095061	female	3.72084109078962	No	Yes	No	No edema	1.8	278	3.11	1492	160	122	11.4	4	0
1719	257	6.25068448143686	alive	D-penicil	58.2657978315628	female	0	No	No	No	No edema	0.5	280	4.23	377	56	227	10.6	2	0
1720	257	6.25068448143686	alive	D-penicil	58.2657978315628	female	0.459971525572226	No	No	No	edema no diuretics	0.5	NA	3.9	300	31	232	10.6	2	0
1721	257	6.25068448143686	alive	D-penicil	58.2657978315628	female	0.988391194830796	No	No	No	edema no diuretics	0.3	339	3.03	314	44	272	10.9	2	0
1722	258	6.49162194721279	alive	D-penicil	51.4894316066148	female	0	No	No	No	No edema	1.1	414	3.44	1003	99	271	9.6	1	0
1723	258	6.49162194721279	alive	D-penicil	51.4894316066148	female	0.547585149490746	No	No	No	No edema	1	NA	3.55	1054	112	247	9.6	1	0
1724	258	6.49162194721279	alive	D-penicil	51.4894316066148	female	0.911729273902092	No	No	No	No edema	1.1	328	3.51	958	119	255	9.9	3	0
1725	258	6.49162194721279	alive	D-penicil	51.4894316066148	female	1.96583068667178	No	No	No	No edema	1	358	2.81	1066	81	234	10.4	3	0
1726	258	6.49162194721279	alive	D-penicil	51.4894316066148	female	2.98160113897711	No	No	No	No edema	1.8	411	3.2	1240	109	298	10.3	3	0
1727	258	6.49162194721279	alive	D-penicil	51.4894316066148	female	3.99737159128244	No	No	No	No edema	1.7	388	3.11	1116	106	294	11.3	3	0
1728	258	6.49162194721279	alive	D-penicil	51.4894316066148	female	5.01314204358778	No	Yes	No	No edema	1.9	450	3.33	1161	83	242	10.9	3	0
1729	258	6.49162194721279	alive	D-penicil	51.4894316066148	female	6.00974701566093	No	Yes	No	No edema	2.1	414	3.11	1047	85	240	10.9	3	0
1730	259	6.25342240718432	alive	placebo	59.9715255722265	female	0	No	Yes	No	No edema	3.1	277	2.97	1110	125	221	9.8	3	0
1731	259	6.25342240718432	alive	placebo	59.9715255722265	female	1.05410141276969	No	Yes	No	edema no diuretics	4.2	326	2.41	876	95	230	10.9	3	0
1732	259	6.25342240718432	alive	placebo	59.9715255722265	female	2.06165808783266	No	Yes	No	edema no diuretics	2.5	428	3.09	1578	149	583	10.9	3	0
1733	259	6.25342240718432	alive	placebo	59.9715255722265	female	3.06647683714818	Yes	Yes	No	edema despite diuretics	8.5	337	2.93	1510	181	554	10.7	3	0
1734	259	6.25342240718432	alive	placebo	59.9715255722265	female	5.41835505421093	Yes	No	No	edema no diuretics	8	429	3.09	1563	156	471	11.6	3	0
1735	260	4.58328770123754	dead	placebo	74.5263388456905	male	0	No	Yes	No	No edema	5.6	232	3.59	1120	98	248	10.9	4	1
1736	261	6.42864965502136	alive	placebo	52.3655678458	female	0	No	Yes	Yes	No edema	3.2	375	3.14	857	89	375	9.5	3	0
1737	261	6.42864965502136	alive	placebo	52.3655678458	female	0.503778337531486	No	Yes	Yes	No edema	1.3	NA	3.48	1130	83	371	9.5	3	0
1738	261	6.42864965502136	alive	placebo	52.3655678458	female	1.77965173584492	No	Yes	Yes	No edema	1.8	379	3.46	542	59	251	10.1	3	0
1739	261	6.42864965502136	alive	placebo	52.3655678458	female	2.96517358449239	No	Yes	Yes	No edema	2.2	378	3.11	938	68	262	10.1	3	0
1740	261	6.42864965502136	alive	placebo	52.3655678458	female	3.90428211586902	No	Yes	Yes	edema no diuretics	2.4	331	3.47	955	79	201	11	3	0
1741	261	6.42864965502136	alive	placebo	52.3655678458	female	5.15551418245537	No	No	No	No edema	2.3	293	3.25	716	72	155	11.7	3	0
1742	262	5.0651626327894	transplanted	placebo	42.7883035812069	female	0	No	Yes	No	No edema	2.8	322	3.06	2562	91	231	9.5	3	0
1743	262	5.0651626327894	transplanted	placebo	42.7883035812069	female	0.591391961450005	No	Yes	Yes	No edema	1.2	NA	3.2	1123	87	196	9.5	3	0
1744	262	5.0651626327894	transplanted	placebo	42.7883035812069	female	1.22385280911182	No	Yes	No	No edema	1	333	3.21	1190	97	227	10.4	3	0
1745	263	3.56751724893221	transplanted	placebo	34.8756981710656	female	0	No	Yes	Yes	edema no diuretics	1.1	432	3.57	1406	190	248	11.4	4	0
1746	263	3.56751724893221	transplanted	placebo	34.8756981710656	female	0.520205892016208	No	Yes	No	No edema	1.2	NA	3.85	652	77	247	11.4	4	0
1747	263	3.56751724893221	transplanted	placebo	34.8756981710656	female	1.01577045230533	No	Yes	No	No edema	1.1	472	3.51	973	121	284	10.5	4	0
1748	263	3.56751724893221	transplanted	placebo	34.8756981710656	female	2.29985762786113	No	Yes	No	edema no diuretics	2.3	640	3.59	968	229	266	10.8	4	0
1749	263	3.56751724893221	transplanted	placebo	34.8756981710656	female	3.23622823349031	No	Yes	No	edema no diuretics	1.4	560	2.74	1294	192	317	10.9	4	0
1750	264	4.22188150257365	transplanted	placebo	44.140838900449	female	0	No	Yes	Yes	No edema	3.4	356	3.12	1911	92	318	11.2	3	0
1751	264	4.22188150257365	transplanted	placebo	44.140838900449	female	0.569488555470376	No	No	No	No edema	8.4	NA	3.63	1390	132	217	11.2	3	0
1752	264	4.22188150257365	transplanted	placebo	44.140838900449	female	0.993867046325704	No	Yes	Yes	No edema	9.3	376	3.7	1838	142	246	11.4	3	0
1753	264	4.22188150257365	transplanted	placebo	44.140838900449	female	1.97130653816668	No	No	No	No edema	10.6	308	3.27	3012	145	193	12	3	0
1754	265	2.96791151023984	transplanted	placebo	46.3832000876136	female	0	No	Yes	No	No edema	3.5	348	3.2	938	120	296	10	4	0
1755	265	2.96791151023984	transplanted	placebo	46.3832000876136	female	0.503778337531486	No	Yes	No	No edema	2.9	NA	3.46	1119	104	278	10	4	0
1756	265	2.96791151023984	transplanted	placebo	46.3832000876136	female	1.0294600810426	No	Yes	No	No edema	2.8	342	3.61	1386	100	239	12.9	4	0
1757	265	2.96791151023984	transplanted	placebo	46.3832000876136	female	1.97130653816668	Yes	Yes	Yes	edema no diuretics	9.8	303	2.89	1184	159	190	11.9	4	0
1758	266	6.26163618442668	alive	D-penicil	56.3109188478808	female	0	No	No	No	No edema	0.5	318	3.32	613	70	279	10.2	3	0
1759	266	6.26163618442668	alive	D-penicil	56.3109188478808	female	0.52841966925857	No	No	No	No edema	0.8	NA	3.99	578	58	212	10.2	3	0
1760	266	6.26163618442668	alive	D-penicil	56.3109188478808	female	0.985653269083342	No	No	No	No edema	0.5	NA	2.56	687	133	328	11.2	3	0
1761	266	6.26163618442668	alive	D-penicil	56.3109188478808	female	2.48056072719308	No	No	No	No edema	0.7	263	3.47	458	37	280	10.5	3	0
1762	266	6.26163618442668	alive	D-penicil	56.3109188478808	female	3.97546818530281	No	No	No	No edema	0.6	294	3.14	363	43	268	11.9	3	0
1763	266	6.26163618442668	alive	D-penicil	56.3109188478808	female	4.79137005804403	No	No	No	edema no diuretics	0.6	NA	3.03	270	21	300	11.9	3	0
1764	266	6.26163618442668	alive	D-penicil	56.3109188478808	female	5.80714051034936	No	No	No	No edema	1.2	242	3.37	463	39	229	11.4	3	0
1765	267	0.490088708794218	dead	D-penicil	70.9095389333041	female	0	Yes	Yes	Yes	edema despite diuretics	6.6	222	2.33	620	106	195	12.1	4	1
1766	268	3.26086956521739	dead	D-penicil	55.3964516482313	female	0	Yes	Yes	No	edema no diuretics	6.4	344	2.75	834	82	149	11	4	1
1767	268	3.26086956521739	dead	D-penicil	55.3964516482313	female	0.449019822582412	No	Yes	No	edema no diuretics	6.8	NA	2.78	633	66	87	11	4	1
1768	269	5.19658306866718	dead	placebo	45.0854232833206	female	0	No	No	No	No edema	3.6	374	3.5	1428	188	151	10.1	2	1
1769	269	5.19658306866718	dead	placebo	45.0854232833206	female	0.498302486036579	No	No	Yes	No edema	10	NA	3.45	2320	286	191	10.1	2	1
1770	269	5.19658306866718	dead	placebo	45.0854232833206	female	1.02672215529515	No	Yes	No	No edema	15.1	772	3.14	2304	213	199	10.9	4	1
1771	269	5.19658306866718	dead	placebo	45.0854232833206	female	1.79334136458219	No	Yes	No	No edema	17.9	424	2.98	1837	241	222	12.2	4	1
1772	269	5.19658306866718	dead	placebo	45.0854232833206	female	2.77899463366554	No	Yes	Yes	No edema	13.5	528	2.94	1852	242	212	14.7	4	1
1773	269	5.19658306866718	dead	placebo	45.0854232833206	female	3.80571678896068	No	Yes	Yes	edema no diuretics	15.8	320	2.57	1474	222	134	12.9	4	1
1774	269	5.19658306866718	dead	placebo	45.0854232833206	female	4.78863213229657	No	Yes	Yes	edema despite diuretics	23.8	201	2.7	1010	246	117	13.5	4	1
1775	270	5.503230752382	transplanted	D-penicil	26.2786113240609	female	0	No	Yes	Yes	No edema	1	448	3.74	1128	71	228	10.2	3	0
1776	270	5.503230752382	transplanted	D-penicil	26.2786113240609	female	1.96035483517687	No	Yes	Yes	No edema	1.1	359	3.52	1048	62	294	11.2	4	0
1777	270	5.503230752382	transplanted	D-penicil	26.2786113240609	female	5.22943817763662	No	Yes	Yes	edema no diuretics	1	353	3	522	57	129	11.2	4	0
1778	271	6.12747782280145	alive	placebo	50.4736611543095	female	0	No	Yes	No	edema no diuretics	1	321	3.5	955	111	289	9.7	3	0
1779	271	6.12747782280145	alive	placebo	50.4736611543095	female	0.509254189026394	No	Yes	No	edema no diuretics	1.4	NA	3.77	1074	151	270	9.7	3	0
1780	271	6.12747782280145	alive	placebo	50.4736611543095	female	0.977439491840981	No	No	No	edema no diuretics	1.1	331	4.21	1007	135	243	10	3	0
1781	271	6.12747782280145	alive	placebo	50.4736611543095	female	1.99320994414631	No	No	No	edema no diuretics	1.1	296	3.62	1078	107	295	10.9	3	0
1782	271	6.12747782280145	alive	placebo	50.4736611543095	female	3.047311356916	No	No	No	edema despite diuretics	1.4	306	3.24	893	101	242	10.4	4	0
1783	271	6.12747782280145	alive	placebo	50.4736611543095	female	4.04665425473661	No	No	No	edema no diuretics	1.9	350	3.42	944	95	261	11.4	4	0
1784	271	6.12747782280145	alive	placebo	50.4736611543095	female	5.05968678129449	No	Yes	No	edema no diuretics	2.4	355	3.44	965	113	175	11.5	4	0
1785	271	6.12747782280145	alive	placebo	50.4736611543095	female	6.00153323841857	No	Yes	No	edema no diuretics	2.9	NA	3.44	828	115	168	11.3	4	0
1786	272	6.00700908991348	alive	D-penicil	38.3994086080385	female	0	No	No	No	No edema	0.5	226	2.93	674	58	153	9.8	1	0
1787	272	6.00700908991348	alive	D-penicil	38.3994086080385	female	0.427116416602782	No	No	No	No edema	0.4	NA	3.68	550	67	156	9.8	1	0
1788	272	6.00700908991348	alive	D-penicil	38.3994086080385	female	0.971963640346074	No	No	No	No edema	0.7	237	3.78	632	165	159	10.1	1	0
1789	272	6.00700908991348	alive	D-penicil	38.3994086080385	female	1.99047201839886	No	No	No	No edema	0.5	249	3.21	358	38	219	10	1	0
1790	272	6.00700908991348	alive	D-penicil	38.3994086080385	female	3.10480779761253	No	No	Yes	No edema	0.4	261	3.58	412	44	219	10.7	1	0
1791	272	6.00700908991348	alive	D-penicil	38.3994086080385	female	4.23009527981601	No	No	Yes	No edema	0.3	192	3.29	369	72	166	10.8	2	0
1792	273	4.5148395575512	transplanted	placebo	47.4208739458986	female	0	No	No	Yes	No edema	2.2	328	3.46	1677	87	202	9.6	3	0
1793	273	4.5148395575512	transplanted	placebo	47.4208739458986	female	0.659840105136349	No	Yes	Yes	No edema	4.2	NA	3.08	1556	166	259	9.6	3	0
1794	273	4.5148395575512	transplanted	placebo	47.4208739458986	female	1.13897711094075	No	Yes	Yes	No edema	4.2	568	3.37	1556	166	247	10.3	4	0
1795	274	3.96177855656555	transplanted	D-penicil	47.9821487241266	female	0	No	No	No	No edema	1.6	NA	3.07	1995	128	372	9.6	4	0
1796	274	3.96177855656555	transplanted	D-penicil	47.9821487241266	female	0.632460847661811	No	No	Yes	No edema	2.8	NA	3.51	3708	178	394	9.6	4	0
1797	274	3.96177855656555	transplanted	D-penicil	47.9821487241266	female	1.13350125944584	No	No	Yes	No edema	3.8	422	3.16	2625	122	414	9.9	4	0
1798	274	3.96177855656555	transplanted	D-penicil	47.9821487241266	female	2.06713393932757	No	Yes	Yes	No edema	5.8	256	2.65	4450	104	609	10	4	0
1799	274	3.96177855656555	transplanted	D-penicil	47.9821487241266	female	3.72905486803198	No	Yes	Yes	No edema	6.5	498	2.53	3998	186	481	11.7	4	0
1800	275	5.53061000985653	alive	D-penicil	38.3172708356149	female	0	No	No	No	No edema	2.2	572	3.77	2520	92	309	9.5	4	0
1801	275	5.53061000985653	alive	D-penicil	38.3172708356149	female	1.40181798269631	No	No	No	No edema	3.1	293	3.24	3646	169	404	10.3	4	0
1802	275	5.53061000985653	alive	D-penicil	38.3172708356149	female	2.37651954878984	No	Yes	Yes	No edema	2.9	656	3.43	3474	131	444	9.9	4	0
1803	275	5.53061000985653	alive	D-penicil	38.3172708356149	female	3.5620413974373	No	Yes	Yes	No edema	2.3	832	3.44	2991	116	333	11.3	4	0
1804	276	5.87832657978316	alive	D-penicil	50.1095170298982	female	0	No	No	No	No edema	1	219	3.85	640	145	95	10.7	2	0
1805	276	5.87832657978316	alive	D-penicil	50.1095170298982	female	0.566750629722922	No	No	No	No edema	0.9	NA	3.08	712	63	130	10.7	2	0
1806	277	5.7633336983901	alive	placebo	35.089256379367	female	0	No	No	No	edema no diuretics	1	317	3.56	1636	84	394	9.8	3	0
1807	277	5.7633336983901	alive	placebo	35.089256379367	female	0.596867812944913	No	No	No	No edema	1.3	NA	3.25	1976	70	313	9.8	3	0
1808	277	5.7633336983901	alive	placebo	35.089256379367	female	0.980177417588435	No	Yes	No	No edema	1.7	422	3.72	2379	77	340	10	4	0
1809	277	5.7633336983901	alive	placebo	35.089256379367	female	2.03427883035812	No	No	No	No edema	1.5	404	3.42	2700	85	361	10.1	4	0
1810	277	5.7633336983901	alive	placebo	35.089256379367	female	2.91589092103822	No	Yes	No	No edema	2.3	308	3.31	2532	81	328	10.6	4	0
1811	278	5.46489979191764	transplanted	placebo	32.5046544737707	female	0	No	No	No	No edema	5.6	338	3.7	2139	185	215	9.9	4	0
1812	278	5.46489979191764	transplanted	placebo	32.5046544737707	female	0.498302486036579	No	Yes	Yes	No edema	3.7	NA	3.32	1497	128	165	9.9	4	0
1813	278	5.46489979191764	transplanted	placebo	32.5046544737707	female	0.843281130215749	No	Yes	No	No edema	5.4	296	3.31	1640	215	125	10.9	4	0
1814	278	5.46489979191764	transplanted	placebo	32.5046544737707	female	1.41276968568612	No	Yes	Yes	No edema	7.1	NA	3.08	2090	131	109	10.9	4	0
1815	278	5.46489979191764	transplanted	placebo	32.5046544737707	female	1.95214105793451	No	Yes	No	No edema	12.6	420	2.91	1674	193	125	11.5	4	0
1816	279	5.75511992114774	alive	placebo	56.154857080276	female	0	No	No	No	No edema	0.5	198	3.77	911	57	280	9.8	2	0
1817	279	5.75511992114774	alive	placebo	56.154857080276	female	0.44080604534005	No	Yes	No	No edema	0.6	NA	3.75	938	57	258	9.8	2	0
1818	279	5.75511992114774	alive	placebo	56.154857080276	female	0.955536085861351	No	No	No	No edema	0.6	221	3.46	1130	56	252	10.3	2	0
1819	279	5.75511992114774	alive	placebo	56.154857080276	female	1.99320994414631	No	No	No	No edema	0.6	228	3.52	1099	66	285	10.5	2	0
1820	279	5.75511992114774	alive	placebo	56.154857080276	female	2.68316723250465	No	No	No	No edema	0.7	276	3.71	1957	107	309	10.2	2	0
1821	279	5.75511992114774	alive	placebo	56.154857080276	female	3.78655130872851	No	No	No	No edema	0.6	284	3.36	979	86	281	11.5	2	0
1822	279	5.75511992114774	alive	placebo	56.154857080276	female	4.90362501368963	No	No	No	No edema	0.6	241	3.47	731	46	261	11.5	2	0
1823	280	5.69762348045121	alive	D-penicil	46.155952250575	female	0	No	No	No	No edema	1.6	325	3.69	2583	142	284	9.6	3	0
1824	280	5.69762348045121	alive	D-penicil	46.155952250575	female	0.46270945131968	No	No	No	No edema	1.2	NA	3.54	2442	112	173	9.6	3	0
1825	280	5.69762348045121	alive	D-penicil	46.155952250575	female	0.971963640346074	No	No	No	No edema	1	299	3.7	2508	105	229	10.2	3	0
1826	280	5.69762348045121	alive	D-penicil	46.155952250575	female	2.00963749863104	No	No	No	No edema	1.2	308	3.26	2456	103	309	10.2	3	0
1827	280	5.69762348045121	alive	D-penicil	46.155952250575	female	3.00076661920929	No	No	No	No edema	0.9	313	3.3	2022	131	308	11	3	0
1828	280	5.69762348045121	alive	D-penicil	46.155952250575	female	4.02201292300953	No	No	No	No edema	1.3	339	3.46	1838	104	237	11	3	0
1829	280	5.69762348045121	alive	D-penicil	46.155952250575	female	5.03230752381995	No	No	No	No edema	1.1	313	3.3	1506	102	177	11.5	3	0
1830	281	0.112254955645603	dead	D-penicil	65.8854451867265	female	0	Yes	No	No	edema despite diuretics	17.9	175	2.1	705	338	62	12.9	4	1
1831	282	4.58054977549009	transplanted	placebo	33.9448034169313	female	0	No	Yes	No	No edema	1.3	304	3.52	1622	71	255	9.5	4	0
1832	282	4.58054977549009	transplanted	placebo	33.9448034169313	female	0.706384842843062	No	No	No	No edema	1.1	NA	3.39	1351	81	256	9.5	4	0
1833	282	4.58054977549009	transplanted	placebo	33.9448034169313	female	1.01303252655788	No	Yes	Yes	No edema	1.2	288	3.28	1498	65	246	10.1	4	0
1834	282	4.58054977549009	transplanted	placebo	33.9448034169313	female	2.03701675610557	No	Yes	Yes	No edema	1.3	276	3.04	1244	80	224	10.2	4	0
1835	283	5.73595444091556	alive	placebo	62.8627751615376	female	0	No	No	No	No edema	1.1	412	3.99	1293	91	422	9.6	4	0
1836	283	5.73595444091556	alive	placebo	62.8627751615376	female	0.490088708794218	No	No	No	No edema	1.2	NA	3.73	1165	95	195	9.6	4	0
1837	283	5.73595444091556	alive	placebo	62.8627751615376	female	1.01577045230533	No	No	Yes	No edema	1	380	3.39	1220	83	411	10.5	4	0
1838	283	5.73595444091556	alive	placebo	62.8627751615376	female	1.9466652064396	No	No	No	No edema	1.3	298	3.4	1005	97	397	10.2	4	0
1839	284	5.71405103493593	alive	placebo	48.5653269083342	female	0	No	No	No	No edema	1.3	291	3.44	1082	85	251	9.5	3	0
1840	284	5.71405103493593	alive	placebo	48.5653269083342	female	0.495564560289125	No	No	No	No edema	1.2	NA	3.7	1246	132	280	9.5	3	0
1841	284	5.71405103493593	alive	placebo	48.5653269083342	female	1.03219800679006	No	No	No	No edema	1.3	368	3.18	1205	99	247	10.6	3	0
1842	284	5.71405103493593	alive	placebo	48.5653269083342	female	2.15474756324608	No	No	No	No edema	1.4	452	3.47	1351	106	287	10.4	3	0
1843	284	5.71405103493593	alive	placebo	48.5653269083342	female	2.92136677253313	No	No	No	No edema	1.3	365	3.22	1048	112	256	11.1	3	0
1844	284	5.71405103493593	alive	placebo	48.5653269083342	female	3.97546818530281	No	No	No	No edema	1.2	353	3.72	930	107	248	11.2	3	0
1845	284	5.71405103493593	alive	placebo	48.5653269083342	female	5.03230752381995	No	No	No	No edema	1.4	351	3.27	735	76	258	11.5	3	0
1846	285	5.66750629722922	alive	D-penicil	46.3503449786442	female	0	No	No	No	No edema	0.8	253	3.48	688	57	252	10	1	0
1847	286	5.6866717774614	alive	D-penicil	38.8539042821159	female	0	No	Yes	Yes	No edema	2	310	3.36	1257	122	143	9.8	3	0
1848	286	5.6866717774614	alive	D-penicil	38.8539042821159	female	0.520205892016208	No	Yes	No	No edema	2.6	NA	3.35	2358	222	46	9.8	3	0
1849	287	4.24926076004819	alive	D-penicil	58.6491074362063	female	0	No	No	Yes	No edema	6.4	373	3.46	1768	120	258	10.1	4	0
1850	287	4.24926076004819	alive	D-penicil	58.6491074362063	female	0.522943817763662	No	Yes	No	No edema	5.4	NA	2.66	2133	161	117	10.1	4	0
1851	287	4.24926076004819	alive	D-penicil	58.6491074362063	female	1.07600481874932	Yes	Yes	No	edema no diuretics	4.4	426	3.37	1869	147	237	11.5	4	0
1852	287	4.24926076004819	alive	D-penicil	58.6491074362063	female	2.11367867703428	No	Yes	No	edema no diuretics	4	402	3.34	1778	136	240	10.9	4	0
1853	288	2.92136677253313	transplanted	placebo	48.9376848099879	female	0	No	Yes	No	edema no diuretics	8.7	310	3.89	637	117	298	9.6	2	0
1854	288	2.92136677253313	transplanted	placebo	48.9376848099879	female	0.544847223743292	No	Yes	No	No edema	9	NA	2.74	2718	155	245	9.6	2	0
1855	289	2.18760267221553	dead	D-penicil	67.5747453729055	male	0	No	Yes	No	edema no diuretics	4	416	3.99	960	86	269	9.8	2	1
1856	289	2.18760267221553	dead	D-penicil	67.5747453729055	male	0.572226481217829	No	Yes	No	edema no diuretics	3	NA	3.28	1328	97	294	9.8	2	1
1857	289	2.18760267221553	dead	D-penicil	67.5747453729055	male	1.06231519001205	No	No	No	edema no diuretics	3	425	3.56	853	92	220	10.2	2	1
1858	289	2.18760267221553	dead	D-penicil	67.5747453729055	male	2.18486474646808	NA	NA	NA	edema no diuretics	13.3	NA	2.4	NA	92	NA	10.2	2	1
1859	290	5.56346511882598	alive	D-penicil	65.9867484393823	female	0	No	No	No	No edema	1.4	294	3.57	722	93	283	9.8	3	0
1860	290	5.56346511882598	alive	D-penicil	65.9867484393823	female	0.558536852480561	No	No	No	No edema	0.9	NA	3.35	828	94	242	9.8	3	0
1861	290	5.56346511882598	alive	D-penicil	65.9867484393823	female	1.0650531157595	No	No	No	No edema	0.6	332	1.62	1728	110	371	9.7	4	0
1862	290	5.56346511882598	alive	D-penicil	65.9867484393823	female	1.98773409265141	No	Yes	No	No edema	1.4	246	3.12	860	76	234	10.4	4	0
1863	290	5.56346511882598	alive	D-penicil	65.9867484393823	female	2.98707699047202	No	Yes	No	No edema	1.9	254	2.76	1194	121	261	11.1	4	0
1864	290	5.56346511882598	alive	D-penicil	65.9867484393823	female	3.99737159128244	No	Yes	No	No edema	1.8	235	3.5	807	106	204	11.3	4	0
1865	290	5.56346511882598	alive	D-penicil	65.9867484393823	female	4.9939765633556	No	Yes	No	No edema	2.2	269	3.23	683	116	225	11.4	4	0
1866	291	2.46687109845581	transplanted	D-penicil	40.9018727412113	female	0	No	No	No	No edema	3.2	339	3.18	3336	205	304	9.9	4	0
1867	291	2.46687109845581	transplanted	D-penicil	40.9018727412113	female	0.38878545613843	No	Yes	No	No edema	5.9	NA	3.06	4315	156	271	9.9	4	0
1868	291	2.46687109845581	transplanted	D-penicil	40.9018727412113	female	1.02672215529515	No	No	No	No edema	11	446	2.93	4356	135	121	12.1	4	0
1869	291	2.46687109845581	transplanted	D-penicil	40.9018727412113	female	1.91654802321761	Yes	No	No	No edema	11.4	NA	2	4317	162	179	11.6	4	0
1870	291	2.46687109845581	transplanted	D-penicil	40.9018727412113	female	2.41211258350674	Yes	No	No	edema no diuretics	12	502	2.68	3910	141	137	11.5	4	0
1871	292	4.88719745920491	dead	placebo	50.2464133172708	male	0	No	Yes	No	No edema	8.6	546	3.73	1070	127	291	11.2	3	1
1872	292	4.88719745920491	dead	placebo	50.2464133172708	male	0.501040411784032	No	Yes	No	No edema	9.3	NA	3.52	1494	107	276	11.2	3	1
1873	292	4.88719745920491	dead	placebo	50.2464133172708	male	3.46621399627642	No	Yes	Yes	No edema	15.5	337	3.09	1158	140	69	13.2	3	1
1874	293	5.44573431168547	alive	placebo	57.1980067900558	female	0	No	Yes	Yes	edema despite diuretics	8.5	194	2.98	815	163	122	12.3	4	0
1875	293	5.44573431168547	alive	placebo	57.1980067900558	female	0.536633446500931	No	Yes	Yes	edema no diuretics	5.7	NA	2.88	942	163	183	12.3	4	0
1876	294	5.3964516482313	alive	D-penicil	60.5382762019494	male	0	No	Yes	No	No edema	6.6	1000	3.07	3150	193	299	10.9	4	0
1877	294	5.3964516482313	alive	D-penicil	60.5382762019494	male	0.752929580549775	No	Yes	No	No edema	4.7	NA	2.63	3525	234	170	10.8	4	0
1878	294	5.3964516482313	alive	D-penicil	60.5382762019494	male	1.27313547256598	No	Yes	No	No edema	12.5	524	2.46	1657	184	268	11.9	4	0
1879	294	5.3964516482313	alive	D-penicil	60.5382762019494	male	2.31902310809331	No	Yes	Yes	No edema	5.4	299	2.58	3568	116	180	12.1	4	0
1880	294	5.3964516482313	alive	D-penicil	60.5382762019494	male	3.79202716022341	No	No	Yes	No edema	6.3	388	3.48	1980	180	96	12.5	4	0
1881	294	5.3964516482313	alive	D-penicil	60.5382762019494	male	4.79137005804403	Yes	No	Yes	edema no diuretics	10.2	309	3.27	2510	246	102	12.5	4	0
1882	294	5.3964516482313	alive	D-penicil	60.5382762019494	male	5.29241046982806	NA	NA	NA	edema no diuretics	11.4	NA	2.37	NA	246	NA	12.1	4	0
1883	295	2.39568502902201	transplanted	D-penicil	35.3520972511226	male	0	No	No	No	No edema	2.4	646	3.83	855	127	306	10.3	3	0
1884	295	2.39568502902201	transplanted	D-penicil	35.3520972511226	male	0.665315956631256	No	No	No	No edema	3	351	3.75	1333	161	229	10.5	4	0
1885	296	5.44847223743292	alive	placebo	31.3821049173146	female	0	No	No	No	No edema	0.8	328	3.31	1105	137	293	10.9	4	0
1886	296	5.44847223743292	alive	placebo	31.3821049173146	female	0.481874931551856	No	No	No	No edema	0.8	NA	3.19	857	81	264	10.9	4	0
1887	296	5.44847223743292	alive	placebo	31.3821049173146	female	0.941846457124083	No	No	No	No edema	0.8	338	2.99	946	67	226	10.8	4	0
1888	297	1.45931442339284	transplanted	D-penicil	55.9878436096813	male	0	No	Yes	No	No edema	1.2	275	3.43	1142	75	217	11.3	4	0
1889	297	1.45931442339284	transplanted	D-penicil	55.9878436096813	male	0.435330193845143	Yes	Yes	No	edema no diuretics	1.9	NA	2.92	2145	98	178	11.4	4	0
1890	297	1.45931442339284	transplanted	D-penicil	55.9878436096813	male	0.961011937356259	Yes	Yes	No	edema despite diuretics	2.2	230	3.65	1577	70	152	11.1	4	0
1891	298	5.39097579673639	alive	placebo	52.7269740444639	female	0	No	Yes	No	No edema	1.1	340	3.37	289	97	243	10.2	3	0
1892	298	5.39097579673639	alive	placebo	52.7269740444639	female	0.585916109955098	No	NA	No	No edema	1.3	NA	2.51	1960	122	191	10.2	3	0
1893	298	5.39097579673639	alive	placebo	52.7269740444639	female	0.99112912057825	No	Yes	Yes	No edema	2	381	3.77	2115	137	237	10.8	4	0
1894	299	5.37181031650422	alive	D-penicil	38.0927609243237	female	0	No	No	No	No edema	2.4	342	3.76	1653	150	213	10.8	3	0
1895	300	0.566750629722922	dead	placebo	58.1727083561494	female	0	No	Yes	No	No edema	5.2	NA	2.23	601	135	206	12.3	4	1
1896	300	0.566750629722922	dead	placebo	58.1727083561494	female	0.396999233380791	Yes	Yes	No	edema no diuretics	17.7	NA	1.74	572	125	167	14.8	4	1
1897	301	5.39097579673639	alive	placebo	45.2113678677034	female	0	No	No	No	No edema	1	393	3.57	1307	74	295	10.5	4	0
1898	301	5.39097579673639	alive	placebo	45.2113678677034	female	0.492826634541671	No	No	No	No edema	0.8	NA	3.62	1057	82	NA	10.5	4	0
1899	301	5.39097579673639	alive	placebo	45.2113678677034	female	1.26765962107108	No	Yes	No	No edema	0.9	354	3.45	1100	89	270	11.4	4	0
1900	302	5.31157595006023	alive	D-penicil	37.7998028693462	female	0	No	No	No	No edema	0.7	335	3.95	657	52	268	10.6	2	0
1901	302	5.31157595006023	alive	D-penicil	37.7998028693462	female	1.06231519001205	No	No	No	No edema	0.6	299	3.53	536	41	232	10.1	2	0
1902	302	5.31157595006023	alive	D-penicil	37.7998028693462	female	2.04249260760048	No	No	No	No edema	0.8	293	3.27	691	48	328	10.4	2	0
1903	302	5.31157595006023	alive	D-penicil	37.7998028693462	female	3.34574526338846	No	No	No	No edema	0.7	303	3.49	906	64	276	11.4	3	0
1904	302	5.31157595006023	alive	D-penicil	37.7998028693462	female	4.92005256817435	No	No	No	No edema	1	301	3.4	940	57	284	11.1	3	0
1905	303	4.37246741868361	dead	placebo	60.6614828605848	female	0	No	Yes	Yes	No edema	1	372	3.25	1190	140	248	10.6	4	1
1906	303	4.37246741868361	dead	placebo	60.6614828605848	female	0.588654035702552	No	Yes	Yes	No edema	0.9	NA	3.2	1346	114	304	10.6	4	1
1907	303	4.37246741868361	dead	placebo	60.6614828605848	female	1.20742525462709	No	Yes	Yes	edema no diuretics	1.7	NA	3.04	1458	76	353	10.6	4	1
1908	303	4.37246741868361	dead	placebo	60.6614828605848	female	3.71536523929471	Yes	Yes	Yes	edema despite diuretics	2.1	NA	2.65	834	98	214	12.5	4	1
1909	304	5.19932099441463	alive	D-penicil	35.5355382762019	female	0	No	No	No	No edema	0.5	219	3.93	663	45	246	10.8	3	0
1910	305	5.16099003395028	alive	placebo	43.0675720074472	female	0	No	Yes	Yes	No edema	2.9	426	3.61	5184	288	275	10.6	3	0
1911	305	5.16099003395028	alive	placebo	43.0675720074472	female	0.577702332712737	No	No	Yes	No edema	1.5	NA	3.39	3261	205	238	10.6	3	0
1912	305	5.16099003395028	alive	placebo	43.0675720074472	female	1.3552732449896	No	Yes	Yes	No edema	2.6	408	3.1	3116	220	241	10.7	3	0
1913	305	5.16099003395028	alive	placebo	43.0675720074472	female	2.32997481108312	No	Yes	Yes	No edema	2	390	3.28	4644	198	327	11.6	3	0
1914	305	5.16099003395028	alive	placebo	43.0675720074472	female	3.37586244661045	No	Yes	Yes	No edema	2	NA	3.08	3018	204	206	11.9	3	0
1915	306	5.16099003395028	alive	placebo	56.3930566203045	female	0	No	Yes	No	No edema	0.6	239	3.45	1072	55	227	10.7	2	0
1916	306	5.16099003395028	alive	placebo	56.3930566203045	female	0.492826634541671	No	Yes	No	No edema	0.5	NA	3.43	746	45	134	10.7	2	0
1917	307	4.97754900887088	alive	placebo	30.5744168218158	female	0	No	No	No	No edema	0.8	273	3.56	1282	130	344	10.5	2	0
1918	307	4.97754900887088	alive	placebo	30.5744168218158	female	0.432592268097689	No	No	No	No edema	0.8	NA	3.2	1363	185	NA	10.5	2	0
1919	307	4.97754900887088	alive	placebo	30.5744168218158	female	0.980177417588435	No	No	No	No edema	1.2	281	3.25	1128	122	392	10.7	2	0
1920	307	4.97754900887088	alive	placebo	30.5744168218158	female	1.99868579564122	No	No	Yes	No edema	2.8	255	3.01	1416	203	433	14.6	2	0
1921	307	4.97754900887088	alive	placebo	30.5744168218158	female	3.12671120359216	No	No	Yes	No edema	4.2	258	3.29	895	126	377	11.3	2	0
1922	308	4.98850071186069	alive	D-penicil	61.1844266783485	female	0	No	Yes	No	No edema	0.4	246	3.58	797	91	288	10.4	2	0
1923	308	4.98850071186069	alive	D-penicil	61.1844266783485	female	0.741977877559961	No	Yes	No	No edema	0.5	NA	3.47	1127	82	316	10.4	2	0
1924	308	4.98850071186069	alive	D-penicil	61.1844266783485	female	1.01029460081043	No	No	Yes	No edema	0.8	275	3.61	1036	84	292	10	3	0
1925	308	4.98850071186069	alive	D-penicil	61.1844266783485	female	2.04249260760048	No	Yes	No	No edema	0.9	NA	3.29	942	65	258	10.5	3	0
1926	308	4.98850071186069	alive	D-penicil	61.1844266783485	female	3.13492498083452	No	Yes	No	No edema	1.1	294	3.11	1242	103	272	10.9	3	0
1927	309	4.55317051801555	alive	placebo	58.3013908662797	female	0	No	No	No	No edema	0.4	260	2.75	1166	70	231	10.8	2	0
1928	309	4.55317051801555	alive	placebo	58.3013908662797	female	0.50651626327894	No	No	No	No edema	0.6	NA	3.49	804	67	254	10.5	2	0
1929	309	4.55317051801555	alive	placebo	58.3013908662797	female	1.05410141276969	No	No	No	No edema	0.3	226	2.99	761	63	220	10.8	2	0
1930	309	4.55317051801555	alive	placebo	58.3013908662797	female	2.54900887087942	No	No	No	No edema	0.5	248	3.6	944	84	222	11.3	3	0
1931	309	4.55317051801555	alive	placebo	58.3013908662797	female	3.5264483627204	No	No	No	No edema	0.6	250	3.23	1054	90	188	11.7	3	0
1932	310	4.4025846019056	alive	D-penicil	62.334355492279	female	0	No	No	No	edema no diuretics	1.7	434	3.35	1713	171	234	10.2	2	0
1933	310	4.4025846019056	alive	D-penicil	62.334355492279	female	0.71186069433797	No	No	No	edema no diuretics	1.7	516	3.24	1661	82	249	9.9	3	0
1934	310	4.4025846019056	alive	D-penicil	62.334355492279	female	1.70572774066367	No	Yes	No	edema no diuretics	2.2	386	2.94	1808	81	268	10.9	3	0
1935	310	4.4025846019056	alive	D-penicil	62.334355492279	female	2.70507063848428	No	Yes	No	edema no diuretics	1.4	367	2.71	1584	72	260	11.3	3	0
1936	310	4.4025846019056	alive	D-penicil	62.334355492279	female	3.7044135363049	No	Yes	No	edema no diuretics	1.8	364	3.19	1350	65	272	11.3	3	0
1937	311	4.12879202716022	alive	D-penicil	37.9996714489103	female	0	No	No	No	No edema	2	247	3.16	1050	117	335	10.5	2	0
1938	311	4.12879202716022	alive	D-penicil	37.9996714489103	female	0.511992114773847	No	NA	NA	No edema	1.5	NA	3.41	2562	123	382	10.5	2	0
1939	311	4.12879202716022	alive	D-penicil	37.9996714489103	female	1.08695652173913	No	No	No	No edema	1.9	424	3.57	2516	166	408	10.6	3	0
1940	311	4.12879202716022	alive	D-penicil	37.9996714489103	female	3.00624247070419	No	No	No	No edema	0.6	391	3.4	2322	191	337	11.4	3	0
1941	312	3.98915781404008	alive	placebo	33.1535428759172	female	0	No	No	Yes	No edema	6.4	576	3.79	2115	136	200	10.8	2	0
1942	312	3.98915781404008	alive	placebo	33.1535428759172	female	0.564012703975468	No	No	No	No edema	5.5	NA	3.2	1678	124	189	10.9	2	0
1943	312	3.98915781404008	alive	placebo	33.1535428759172	female	1.06779104150695	No	No	No	No edema	7.4	312	3.56	1767	166	148	11.7	2	0
1944	312	3.98915781404008	alive	placebo	33.1535428759172	female	2.12189245427664	No	No	Yes	edema no diuretics	16.3	688	3.34	2460	173	138	13	2	0
1945	312	3.98915781404008	alive	placebo	33.1535428759172	female	2.94327017851276	No	No	Yes	edema no diuretics	23.4	741	3.42	3012	200	128	13.4	3	0
